# Supplementary material for: N′-Diphenyl­methyl­ene-2-hydroxy­benzohydrazide
Source: Acta Crystallogr Sect E Struct Rep Online. 2009 Oct 28;65(Pt 11):o2872. doi: 10.1107/S1600536809043530 (PMC2971161; doi:10.1107/S1600536809043530)
Supplement: Supplementary file 2 [file e-65-o2872-Isup2.hkl]

# 
# h,k,l, Fc-squared, Fo-squared, sigma(Fo-squared) and status flag 
# 
data_I
_shelx_title ' 123 in P2(1)/c' 
_shelx_refln_list_code          4 
_shelx_F_calc_maximum      163.29 
_exptl_crystal_F_000       664.00 
_reflns_d_resolution_high  0.8393 
 
loop_ 
 _symmetry_equiv_pos_as_xyz 
 'x, y, z' 
 '-x, y+1/2, -z+1/2' 
 '-x, -y, -z' 
 'x, -y-1/2, z-1/2' 
 
_cell_length_a    15.4057 
_cell_length_b    12.5179 
_cell_length_c     8.8445 
_cell_angle_alpha  90.000 
_cell_angle_beta  103.777 
_cell_angle_gamma  90.000 
 
_shelx_F_squared_multiplier     1.000 
 
loop_ 
 _refln_index_h 
 _refln_index_k 
 _refln_index_l 
 _refln_F_squared_calc 
 _refln_F_squared_meas 
 _refln_F_squared_sigma 
 _refln_observed_status 
   1   0   0     7226.00     7134.23    150.01 o 
   2   0   0      219.21      204.08      6.09 o 
   3   0   0     2443.84     2344.36     51.21 o 
   4   0   0      851.03      760.49     19.59 o 
   5   0   0      331.87      307.45      7.09 o 
   6   0   0      562.28      546.79     11.10 o 
   7   0   0       57.22       58.71      5.55 o 
   8   0   0       93.17       92.52      4.69 o 
   9   0   0       38.15       39.15      3.48 o 
  10   0   0       46.83       51.37      5.62 o 
  11   0   0      448.41      468.13     12.23 o 
  12   0   0      109.64       98.28     10.59 o 
  13   0   0      451.19      455.32     20.09 o 
  14   0   0      121.16      140.90     12.03 o 
  15   0   0      489.48      525.03     23.27 o 
  16   0   0        2.98        6.42      5.66 o 
  17   0   0       40.55       43.10      9.32 o 
   1   1   0     5975.80     6120.07    106.16 o 
   2   1   0     1157.45      985.22     15.85 o 
   3   1   0     1321.11     1170.39     15.83 o 
   4   1   0      148.30      126.07      7.11 o 
   5   1   0      150.33      138.82      3.10 o 
   6   1   0       59.64       62.72      2.27 o 
   7   1   0       15.22       20.76      1.95 o 
   8   1   0      422.61      432.47      7.42 o 
   9   1   0       49.06       53.16      3.67 o 
  10   1   0      109.40      115.27      3.92 o 
  11   1   0       55.24       51.52      3.06 o 
  12   1   0        0.46        1.17      2.60 o 
  13   1   0        7.48        5.40      3.45 o 
  14   1   0      894.23     1008.82     24.00 o 
  15   1   0        0.00        6.11      3.89 o 
  16   1   0        0.45        2.05      3.76 o 
  17   1   0        4.36       11.08      5.13 o 
   0   2   0      237.52      229.41      4.78 o 
   1   2   0        4.85        2.90      0.73 o 
   2   2   0      953.56      883.16     10.45 o 
   3   2   0      357.70      325.91      8.84 o 
   4   2   0      230.41      190.77      3.82 o 
   5   2   0      890.00      808.01     12.32 o 
   6   2   0      585.17      492.72      8.92 o 
   7   2   0     1019.28      997.85     15.48 o 
   8   2   0      587.89      593.38     13.12 o 
   9   2   0     1306.79     1270.19     16.60 o 
  10   2   0       78.92       77.84      4.07 o 
  11   2   0        0.15        1.34      1.53 o 
  12   2   0       24.53       27.60      3.35 o 
  13   2   0      100.16      105.12      5.65 o 
  14   2   0       34.87       45.69      6.30 o 
  15   2   0      273.25      317.50     12.78 o 
  16   2   0      108.15      126.41      9.04 o 
  17   2   0       22.03       17.23      5.25 o 
   1   3   0     4009.29     4005.17     37.51 o 
   2   3   0     1328.57     1276.74     13.14 o 
   3   3   0       29.76       34.17      1.42 o 
   4   3   0       22.56       29.25      2.82 o 
   5   3   0      118.18      138.98      4.34 o 
   6   3   0      434.34      473.77      8.45 o 
   7   3   0      258.70      252.02      9.06 o 
   8   3   0        1.23        0.40      1.50 o 
   9   3   0        9.42       13.63      2.37 o 
  10   3   0       63.69       66.22      3.81 o 
  11   3   0        0.01       -2.39      1.90 o 
  12   3   0       17.65       12.84      2.91 o 
  13   3   0        0.81        0.54      3.32 o 
  14   3   0       40.58       33.00     10.50 o 
  15   3   0       24.32       20.52      4.75 o 
  16   3   0        0.56        7.87      4.28 o 
  17   3   0        6.80        8.71      4.71 o 
   0   4   0     2036.22     1963.44     29.14 o 
   1   4   0     1004.93      953.27     10.47 o 
   2   4   0      344.20      312.53      4.93 o 
   3   4   0       20.26       25.92      1.44 o 
   4   4   0        0.31       -0.65      0.70 o 
   5   4   0     1192.51     1141.02     16.90 o 
   6   4   0        6.24        8.32      1.76 o 
   7   4   0      196.74      224.33      5.48 o 
   8   4   0      182.84      199.46      6.11 o 
   9   4   0      150.19      149.24      5.55 o 
  10   4   0      154.44      144.31      8.50 o 
  11   4   0        1.45       -1.07      2.10 o 
  12   4   0       19.92       20.89      3.49 o 
  13   4   0        0.04       -0.18      2.42 o 
  14   4   0       21.77       20.14      3.72 o 
  15   4   0       32.37       38.01      7.06 o 
  16   4   0        5.33       11.17      4.70 o 
  17   4   0        6.52       12.32      8.89 o 
   1   5   0     1511.76     1600.19     14.33 o 
   2   5   0      780.65      822.79      9.77 o 
   3   5   0      411.01      470.56      6.62 o 
   4   5   0      317.89      317.56      5.27 o 
   5   5   0       21.77       23.61      3.68 o 
   6   5   0        1.45        1.16      2.39 o 
   7   5   0        0.00       -0.54      1.33 o 
   8   5   0       57.52       60.50      3.79 o 
   9   5   0      155.56      181.36      6.26 o 
  10   5   0       47.19       47.55      5.30 o 
  11   5   0      154.04      155.95      6.44 o 
  12   5   0       60.47       66.05      4.86 o 
  13   5   0       18.27       15.46      3.27 o 
  14   5   0       42.21       46.41      4.89 o 
  15   5   0       47.09       67.37     10.27 o 
  16   5   0       53.46       59.65     10.55 o 
   0   6   0       25.74       33.15      5.85 o 
   1   6   0     2920.79     3228.63     27.28 o 
   2   6   0      737.02      831.09     10.24 o 
   3   6   0       62.38       62.95      2.47 o 
   4   6   0      123.22      119.89      3.38 o 
   5   6   0      249.09      251.00      5.01 o 
   6   6   0        0.17        0.50      1.32 o 
   7   6   0      458.82      447.08      8.64 o 
   8   6   0      451.82      468.33     16.72 o 
   9   6   0      179.96      195.99      6.73 o 
  10   6   0       60.18       71.80      4.69 o 
  11   6   0       16.80       14.75      2.98 o 
  12   6   0       29.77       29.89      3.87 o 
  13   6   0       92.32      108.44      6.28 o 
  14   6   0        5.46        8.95      4.37 o 
  15   6   0        0.01        0.13      4.20 o 
  16   6   0       47.49       51.71     10.68 o 
   1   7   0        6.01        6.41      1.25 o 
   2   7   0        1.84        1.41      1.01 o 
   3   7   0       34.86       53.44      3.42 o 
   4   7   0      129.75      131.48      3.72 o 
   5   7   0      114.61      112.09      4.20 o 
   6   7   0       26.82       26.90      2.30 o 
   7   7   0      178.56      171.45      6.64 o 
   8   7   0       16.95       15.90      3.82 o 
   9   7   0        0.04       -1.72      5.00 o 
  10   7   0       80.31      104.64      5.63 o 
  11   7   0        1.12        5.92      3.76 o 
  12   7   0       52.91       59.42      6.75 o 
  13   7   0        5.22        6.67      4.27 o 
  14   7   0       12.15        9.68     10.04 o 
  15   7   0       16.79       13.31      5.21 o 
   0   8   0       97.58      106.87      4.38 o 
   1   8   0      297.72      340.66      5.56 o 
   2   8   0      120.66      134.68      3.55 o 
   3   8   0        9.03        8.24      1.60 o 
   4   8   0       31.44       28.77      2.29 o 
   5   8   0        0.42       -0.37      1.32 o 
   6   8   0      271.12      284.86      6.17 o 
   7   8   0      195.50      209.02      9.04 o 
   8   8   0       33.82       37.80      4.41 o 
   9   8   0      115.06      135.39      7.00 o 
  10   8   0      199.85      216.84     10.46 o 
  11   8   0       19.73       17.52      5.74 o 
  12   8   0        0.06       -2.12      6.36 o 
  13   8   0        6.33        4.52      4.49 o 
  14   8   0        0.37        1.99      5.87 o 
  15   8   0        0.18        0.23      4.72 o 
   1   9   0       19.37       16.72      1.78 o 
   2   9   0       49.35       54.48      2.90 o 
   3   9   0        1.92        3.32      1.86 o 
   4   9   0       18.51       20.64      2.73 o 
   5   9   0        2.11        0.66      2.72 o 
   6   9   0     1524.85     1521.04     21.36 o 
   7   9   0      446.11      453.68     11.76 o 
   8   9   0      278.29      317.16     12.21 o 
   9   9   0       50.23       64.32      5.61 o 
  10   9   0      102.46      102.91     15.72 o 
  11   9   0       37.90       33.76      6.07 o 
  12   9   0       23.99       27.16      5.53 o 
  13   9   0        5.08        2.51      4.38 o 
  14   9   0       12.33        5.89      8.57 o 
   0  10   0       28.32       26.89      6.05 o 
   1  10   0       63.33       58.00      5.48 o 
   2  10   0        1.31       -0.81      1.72 o 
   3  10   0        4.78        4.84      2.63 o 
   4  10   0       11.75       11.68      3.99 o 
   5  10   0      318.33      313.58     17.48 o 
   6  10   0       69.38       61.61      4.41 o 
   7  10   0        4.54        2.44      2.73 o 
   8  10   0       54.27       64.13      8.86 o 
   9  10   0       21.63       18.83      4.14 o 
  10  10   0        2.63        1.85      4.05 o 
  11  10   0        2.03        0.92      4.29 o 
  12  10   0        4.06        2.70      4.65 o 
  13  10   0        1.24        5.62      5.07 o 
   1  11   0       18.30       16.86      3.68 o 
   2  11   0       11.79        9.20      3.31 o 
   3  11   0       55.10       42.50      5.20 o 
   4  11   0        0.04        0.77      2.23 o 
   5  11   0        4.37        3.53      2.53 o 
   6  11   0        6.03        2.44      3.54 o 
   7  11   0       13.28       10.20      3.14 o 
   8  11   0        3.04        2.73      4.23 o 
   9  11   0      278.11      294.75     14.37 o 
  10  11   0      118.03      113.09      9.27 o 
  11  11   0       31.57       26.16      9.75 o 
  12  11   0        2.35        1.30      4.66 o 
   0  12   0       81.63       66.79      9.23 o 
   1  12   0       93.20       87.99      7.12 o 
   2  12   0        1.40        4.57      3.00 o 
   3  12   0        0.97        0.32      2.99 o 
   4  12   0        1.30       -0.83      2.88 o 
   5  12   0        6.16        5.20      3.46 o 
   6  12   0        6.33        9.25      3.89 o 
   7  12   0        2.78        4.48      4.89 o 
   8  12   0        6.65        6.02      3.79 o 
   9  12   0       10.43        7.88      3.99 o 
  10  12   0        1.94       -2.86      4.32 o 
   1  13   0       62.04       57.07      6.50 o 
   2  13   0      114.58      114.96      9.32 o 
   3  13   0        5.33        7.73      3.77 o 
   4  13   0       30.79       24.74      5.08 o 
   5  13   0       28.15       21.23      5.18 o 
   6  13   0       28.53       29.78      5.51 o 
   7  13   0       52.16       47.70      9.62 o 
   8  13   0        6.20        9.37      5.85 o 
   0  14   0        0.04       -2.66      4.80 o 
   1  14   0       19.31       10.26      4.53 o 
   2  14   0        2.00        5.21      3.87 o 
   3  14   0        3.04        7.88      4.45 o 
   4  14   0        0.22       -0.95      3.62 o 
   5  14   0       15.91       25.84      5.50 o 
   6  14   0       31.55       29.12      8.41 o 
 -18   1   1       20.28       18.16      5.48 o 
 -17   1   1       75.46       94.17      8.34 o 
 -16   1   1        6.84       13.84      4.77 o 
 -15   1   1        9.57        5.41      4.05 o 
 -14   1   1       50.01       65.40      8.52 o 
 -13   1   1        0.59        1.21      2.93 o 
 -12   1   1        0.68       -1.17      2.56 o 
 -11   1   1       22.43       26.11      2.85 o 
 -10   1   1        2.49        2.22      1.30 o 
  -9   1   1        2.64        1.52      1.26 o 
  -8   1   1        6.45        5.54      1.30 o 
  -7   1   1      465.15      430.81     12.87 o 
  -6   1   1      494.11      438.95      6.88 o 
  -5   1   1     1461.91     1332.78     15.82 o 
  -4   1   1     6443.34     6088.89     92.00 o 
  -3   1   1     1073.32     1020.85     14.12 o 
  -2   1   1     4554.36     4067.80     61.17 o 
  -1   1   1      751.17      691.37     20.25 o 
   0   1   1      293.73      275.36      5.08 o 
   1   1   1      407.53      376.16      6.85 o 
   2   1   1    12264.80    12086.19    142.19 o 
   3   1   1     3971.06     3728.61     45.65 o 
   4   1   1     2295.22     2114.08     27.32 o 
   5   1   1     1777.76     1721.36     23.23 o 
   6   1   1     1364.92     1332.28     16.44 o 
   7   1   1       14.94       19.01      2.97 o 
   8   1   1        0.02        2.77      1.36 o 
   9   1   1      167.69      161.61      5.84 o 
  10   1   1        0.86       -1.01      1.83 o 
  11   1   1       13.73       13.98      2.64 o 
  12   1   1        0.81       -2.17      2.13 o 
  13   1   1       95.16      112.08      6.59 o 
  14   1   1        7.84        9.54      3.97 o 
  15   1   1      111.05      126.78      8.56 o 
  16   1   1       18.97       25.73      5.52 o 
  17   1   1        3.99       16.43      5.24 o 
 -18   2   1        9.35       10.43      5.07 o 
 -17   2   1       12.70       12.23      4.75 o 
 -16   2   1       53.62       54.33      7.77 o 
 -15   2   1       49.28       54.86      9.79 o 
 -14   2   1        5.65       11.05      3.99 o 
 -13   2   1       94.16      105.32      7.10 o 
 -12   2   1        1.59       -0.23      1.98 o 
 -11   2   1        1.12       -0.22      1.85 o 
 -10   2   1       17.78       16.64      2.94 o 
  -9   2   1      564.29      603.33     11.19 o 
  -8   2   1     2928.00     2977.94     29.93 o 
  -7   2   1       21.18       25.20      2.43 o 
  -6   2   1      405.71      401.82      6.73 o 
  -5   2   1      544.78      569.91      8.25 o 
  -4   2   1     2614.25     2601.51     40.34 o 
  -3   2   1      347.79      339.83      6.05 o 
  -2   2   1    15828.98    16781.11    171.75 o 
  -1   2   1      144.17      130.74      3.43 o 
   0   2   1     2628.86     2445.68     26.74 o 
   1   2   1      190.20      206.10      4.14 o 
   2   2   1     2973.01     2771.02     34.23 o 
   3   2   1      567.52      526.31      8.36 o 
   4   2   1     1866.15     1821.87     29.98 o 
   5   2   1      667.65      686.69     11.14 o 
   6   2   1      399.69      403.26      9.59 o 
   7   2   1      204.54      209.72      5.88 o 
   8   2   1        8.13       12.59      1.87 o 
   9   2   1       10.96       11.68      1.85 o 
  10   2   1      219.55      209.93      5.68 o 
  11   2   1        9.10        9.31      2.04 o 
  12   2   1        4.38        6.39      2.09 o 
  13   2   1       11.59        8.38      3.10 o 
  14   2   1        3.09        5.35      3.11 o 
  15   2   1        1.18        7.75      4.69 o 
  16   2   1       57.52       80.01      7.63 o 
  17   2   1        6.95       12.35      6.87 o 
 -17   3   1        0.58        5.60      4.31 o 
 -16   3   1       30.41       23.66      5.42 o 
 -15   3   1        3.84       -0.80      3.43 o 
 -14   3   1        8.55        9.71      3.96 o 
 -13   3   1        0.96       -0.31      2.81 o 
 -12   3   1        8.16        4.44      2.38 o 
 -11   3   1       18.89       19.18      2.88 o 
 -10   3   1        0.25        2.45      3.04 o 
  -9   3   1     1550.91     1620.98     19.98 o 
  -8   3   1      355.36      382.92      7.51 o 
  -7   3   1     1777.16     1786.12     21.92 o 
  -6   3   1      106.90       99.40      3.24 o 
  -5   3   1        3.06        2.93      1.03 o 
  -4   3   1       64.70       70.22      2.50 o 
  -3   3   1     1013.94      933.51     11.75 o 
  -2   3   1     2801.64     2600.86     25.16 o 
  -1   3   1      273.09      238.91      4.38 o 
   0   3   1        0.56       -0.96      0.64 o 
   1   3   1      178.80      160.02      3.88 o 
   2   3   1      321.10      298.17      4.66 o 
   3   3   1     1097.54     1091.28     16.08 o 
   4   3   1     1015.74     1022.46     14.93 o 
   5   3   1     1820.87     1858.45     29.12 o 
   6   3   1     5233.92     5526.11     78.81 o 
   7   3   1       22.65       29.62      3.00 o 
   8   3   1      311.29      346.10      8.20 o 
   9   3   1       44.68       35.77      3.23 o 
  10   3   1       55.59       62.24      3.47 o 
  11   3   1      188.08      179.43      5.61 o 
  12   3   1      107.39      115.79      9.94 o 
  13   3   1      158.10      146.79      6.80 o 
  14   3   1      194.06      206.17      8.24 o 
  15   3   1       64.83       71.86      7.21 o 
  16   3   1       32.21       43.07      6.41 o 
 -17   4   1       53.54       67.33      7.69 o 
 -16   4   1        7.16        9.51      6.64 o 
 -15   4   1        1.09        2.38      7.61 o 
 -14   4   1       24.05       31.18      5.20 o 
 -13   4   1        0.38        1.72      2.38 o 
 -12   4   1       74.00       82.26      5.25 o 
 -11   4   1        0.00        0.83      1.94 o 
 -10   4   1       71.79       77.64      5.42 o 
  -9   4   1        7.63        7.11      1.95 o 
  -8   4   1      177.41      183.78      9.19 o 
  -7   4   1       59.31       66.15      3.17 o 
  -6   4   1      582.69      571.28      9.16 o 
  -5   4   1        0.46        1.35      0.84 o 
  -4   4   1       71.03       70.90      2.19 o 
  -3   4   1       18.69       20.69      1.59 o 
  -2   4   1      653.32      644.90      7.83 o 
  -1   4   1        0.59        4.63      0.87 o 
   0   4   1      406.76      447.88      6.83 o 
   1   4   1      268.11      267.39      3.53 o 
   2   4   1      992.09     1014.49     11.23 o 
   3   4   1     3362.91     3396.09     42.60 o 
   4   4   1      110.08      110.41      3.51 o 
   5   4   1     1462.67     1617.49     22.75 o 
   6   4   1      152.03      159.80      5.04 o 
   7   4   1      297.50      326.12      7.72 o 
   8   4   1      277.77      305.18      9.54 o 
   9   4   1      118.51      130.78     10.19 o 
  10   4   1       18.13       16.44      4.59 o 
  11   4   1       56.29       58.74      4.22 o 
  12   4   1        0.62       -0.33      2.74 o 
  13   4   1        1.12       -0.23      2.43 o 
  14   4   1       26.60       25.07      3.99 o 
  15   4   1        4.97        4.90      3.27 o 
  16   4   1        0.20        0.49      6.47 o 
 -17   5   1        8.21       13.21      4.96 o 
 -16   5   1        1.53        8.03      4.70 o 
 -15   5   1       12.52       16.36      4.88 o 
 -14   5   1        3.79        4.86      3.66 o 
 -13   5   1        0.17        3.54      2.50 o 
 -12   5   1        2.51        4.66      2.56 o 
 -11   5   1       86.29       90.24      5.64 o 
 -10   5   1       46.06       54.61      3.64 o 
  -9   5   1      159.95      152.80      5.46 o 
  -8   5   1        0.30        1.98      1.54 o 
  -7   5   1        0.07       -0.99      1.41 o 
  -6   5   1       46.68       50.29      2.99 o 
  -5   5   1      199.39      191.68      5.04 o 
  -4   5   1        4.06        5.34      1.22 o 
  -3   5   1       36.28       40.00      1.87 o 
  -2   5   1      157.72      167.79      3.47 o 
  -1   5   1      737.16      779.71      9.41 o 
   0   5   1        3.09        5.47      0.82 o 
   1   5   1       12.86       11.81      1.48 o 
   2   5   1      350.28      373.70      5.49 o 
   3   5   1      110.01      119.91      2.92 o 
   4   5   1       98.80      105.86      3.24 o 
   5   5   1       79.91       83.88      3.61 o 
   6   5   1        0.07       -1.00      1.28 o 
   7   5   1      111.83      114.92      5.88 o 
   8   5   1        8.41        6.70      2.10 o 
   9   5   1      131.44      118.00      5.98 o 
  10   5   1       11.69       17.15      2.99 o 
  11   5   1        0.02        0.32      2.37 o 
  12   5   1        3.62        3.06      2.63 o 
  13   5   1       17.66        9.88      4.23 o 
  14   5   1        2.12        3.67      4.13 o 
  15   5   1        8.58       -0.54      4.06 o 
  16   5   1        2.29        9.59      7.16 o 
 -16   6   1       23.94       28.26      8.63 o 
 -15   6   1       37.67       45.94      7.74 o 
 -14   6   1       25.39       28.08      4.20 o 
 -13   6   1       14.03       11.84      3.34 o 
 -12   6   1       14.62       13.38      3.09 o 
 -11   6   1       21.76       19.15      2.87 o 
 -10   6   1       17.38       14.03      3.69 o 
  -9   6   1      140.20      121.38      4.87 o 
  -8   6   1       80.67       83.47      3.99 o 
  -7   6   1      116.13      107.38      4.18 o 
  -6   6   1      135.23      125.43      3.90 o 
  -5   6   1       11.37        9.70      1.62 o 
  -4   6   1      451.22      487.64      7.53 o 
  -3   6   1       62.97       73.58      2.78 o 
  -2   6   1      674.01      713.90      9.84 o 
  -1   6   1     4212.26     4621.27     38.11 o 
   0   6   1      694.34      756.08      9.73 o 
   1   6   1      678.25      741.44      8.58 o 
   2   6   1      237.12      254.53      4.71 o 
   3   6   1      475.99      497.56      7.22 o 
   4   6   1      148.54      167.95      3.93 o 
   5   6   1      119.95      142.60      4.73 o 
   6   6   1       83.88       86.53      4.10 o 
   7   6   1        9.57       10.80      2.73 o 
   8   6   1       46.37       47.57      3.64 o 
   9   6   1       18.76       27.59      4.06 o 
  10   6   1        2.91        7.47      3.55 o 
  11   6   1       13.29       19.71      4.62 o 
  12   6   1       16.58        4.13     11.27 o 
  13   6   1        3.82        1.61      3.81 o 
  14   6   1        0.00        1.62      4.17 o 
  15   6   1        7.41        6.79      4.75 o 
 -16   7   1        0.34       19.16      7.85 o 
 -15   7   1        2.67       15.91      7.18 o 
 -14   7   1        1.68        3.32      3.94 o 
 -13   7   1       38.78       31.58      4.38 o 
 -12   7   1        5.15        8.77      3.03 o 
 -11   7   1       89.11       88.75      5.24 o 
 -10   7   1      113.02      128.35      5.48 o 
  -9   7   1      171.67      178.89      5.93 o 
  -8   7   1      950.34      940.91     14.84 o 
  -7   7   1        6.01        4.30      1.63 o 
  -6   7   1        3.82        3.80      1.51 o 
  -5   7   1       25.29       26.84      2.16 o 
  -4   7   1       47.47       42.52      2.75 o 
  -3   7   1      197.11      203.22      3.98 o 
  -2   7   1      508.68      510.76      6.90 o 
  -1   7   1       59.17       67.62      2.44 o 
   0   7   1       27.89       35.11      1.89 o 
   1   7   1        0.74       -1.03      1.00 o 
   2   7   1      216.09      242.08      4.73 o 
   3   7   1        0.02        0.27      1.15 o 
   4   7   1       17.36       20.53      1.82 o 
   5   7   1        0.72        0.38      1.44 o 
   6   7   1       95.69      102.12      9.50 o 
   7   7   1       37.32       36.28      4.78 o 
   8   7   1      178.85      194.67     15.19 o 
   9   7   1       83.74       81.90      6.95 o 
  10   7   1       55.53       64.23      6.67 o 
  11   7   1       26.26       26.23      5.03 o 
  12   7   1        1.80        3.15      4.02 o 
  13   7   1       67.55       71.12      7.56 o 
  14   7   1       46.26       46.31      6.79 o 
  15   7   1       10.26       11.05     10.08 o 
 -15   8   1        4.29       -2.26      5.93 o 
 -14   8   1        2.10       -5.46      3.74 o 
 -13   8   1       15.53       14.64     11.77 o 
 -12   8   1        0.28       -2.92      3.62 o 
 -11   8   1       61.28       56.11      5.40 o 
 -10   8   1      822.32      843.44     14.78 o 
  -9   8   1      263.61      287.42     11.27 o 
  -8   8   1       62.30       68.41      4.14 o 
  -7   8   1     1108.90     1120.65     15.52 o 
  -6   8   1      211.90      219.41      5.35 o 
  -5   8   1        4.42        6.83      1.64 o 
  -4   8   1        2.51        5.65      1.57 o 
  -3   8   1      903.30      949.59     12.36 o 
  -2   8   1       98.13       93.55      3.15 o 
  -1   8   1      269.94      299.78      7.83 o 
   0   8   1      129.90      134.24      3.38 o 
   1   8   1      179.83      193.41      4.06 o 
   2   8   1        5.66        2.43      1.45 o 
   3   8   1      203.26      195.70      6.74 o 
   4   8   1        5.67        6.80      1.98 o 
   5   8   1      742.82      728.49     12.44 o 
   6   8   1       17.40       25.48      4.41 o 
   7   8   1       57.43       55.81      5.99 o 
   8   8   1      373.46      366.28     13.07 o 
   9   8   1       15.46       15.66      4.62 o 
  10   8   1       48.65       57.40      6.74 o 
  11   8   1       71.45       78.29      9.52 o 
  12   8   1      119.49      111.86     16.79 o 
  13   8   1       11.20        2.98      4.44 o 
  14   8   1       29.29       19.96      5.70 o 
 -14   9   1        0.07       -1.19      4.44 o 
 -13   9   1       10.33       11.38      5.02 o 
 -12   9   1       12.52       20.26      5.77 o 
 -11   9   1       10.50        6.43      3.41 o 
 -10   9   1       81.21       91.13      6.35 o 
  -9   9   1       39.58       36.39      5.10 o 
  -8   9   1       22.16       21.12      3.84 o 
  -7   9   1        1.01       -0.65      1.87 o 
  -6   9   1      114.49      127.84      4.49 o 
  -5   9   1       22.26       20.70      2.35 o 
  -4   9   1      199.18      207.33      5.68 o 
  -3   9   1       81.96       89.88      3.33 o 
  -2   9   1       39.99       50.40      2.63 o 
  -1   9   1        2.83        0.73      1.62 o 
   0   9   1        0.06       -0.77      1.50 o 
   1   9   1        0.02        1.36      1.43 o 
   2   9   1       25.92       31.89      4.23 o 
   3   9   1        6.42        5.85      1.85 o 
   4   9   1      535.55      561.63     12.34 o 
   5   9   1     1148.74     1205.69     18.09 o 
   6   9   1      362.73      385.39     11.62 o 
   7   9   1     1111.65     1175.77     48.87 o 
   8   9   1        0.02        0.50      3.24 o 
   9   9   1        7.89        4.78      4.62 o 
  10   9   1        0.78        0.76      7.54 o 
  11   9   1        9.10       11.45      5.04 o 
  12   9   1        5.49        5.75      4.80 o 
  13   9   1        9.45        6.50      4.82 o 
 -13  10   1        7.81       10.54      5.66 o 
 -12  10   1        0.87        2.44      4.20 o 
 -11  10   1       25.95       28.71      4.83 o 
 -10  10   1       52.93       56.50      5.59 o 
  -9  10   1      144.98      151.41      7.63 o 
  -8  10   1      167.84      170.11      7.77 o 
  -7  10   1      206.06      228.44      8.27 o 
  -6  10   1       71.49       67.06      4.35 o 
  -5  10   1       73.39       69.97      5.71 o 
  -4  10   1      115.32      123.31      5.99 o 
  -3  10   1       49.94       47.44      3.17 o 
  -2  10   1       87.97       89.49      4.36 o 
  -1  10   1       29.67       37.43      3.16 o 
   0  10   1       48.04       62.37      3.84 o 
   1  10   1       67.92       73.91      4.64 o 
   2  10   1       81.67       79.32      4.36 o 
   3  10   1       73.46       69.60      4.22 o 
   4  10   1      339.69      367.20     15.31 o 
   5  10   1       54.16       69.79      4.55 o 
   6  10   1       21.45       18.88      3.78 o 
   7  10   1        6.25        6.20      5.07 o 
   8  10   1        6.38        8.02      6.11 o 
   9  10   1        3.08       10.27      4.87 o 
  10  10   1       61.20       68.54      8.97 o 
  11  10   1        6.87        1.58      4.46 o 
  12  10   1       90.02      128.79     23.81 o 
 -12  11   1        1.63        4.22      6.65 o 
 -11  11   1       56.64       71.33      9.67 o 
 -10  11   1      195.53      220.33      9.46 o 
  -9  11   1       10.33       10.34      3.72 o 
  -8  11   1        8.21       12.13      3.58 o 
  -7  11   1        0.70        2.15      3.27 o 
  -6  11   1      108.51      101.36      6.37 o 
  -5  11   1        0.69       -1.88      2.44 o 
  -4  11   1        1.77        4.76      2.67 o 
  -3  11   1       31.47       29.45      3.74 o 
  -2  11   1        0.03       -0.06      2.21 o 
  -1  11   1        4.11        6.01      2.49 o 
   0  11   1      118.16      103.20      5.75 o 
   1  11   1        0.28        0.20      2.31 o 
   2  11   1      119.41      114.15      6.14 o 
   3  11   1        0.00       -0.27      2.78 o 
   4  11   1      132.69      145.42      7.04 o 
   5  11   1       67.27       65.84      5.54 o 
   6  11   1       14.09       15.82      4.03 o 
   7  11   1       54.95       59.20      7.14 o 
   8  11   1        0.92       -0.29      4.32 o 
   9  11   1        0.83        0.99      7.85 o 
  10  11   1       47.84       28.47      6.27 o 
  11  11   1        1.20        6.30      5.16 o 
 -10  12   1       40.34       28.20      7.04 o 
  -9  12   1       24.87       35.84     12.05 o 
  -8  12   1       39.19       47.42      6.70 o 
  -7  12   1       49.74       52.27      6.72 o 
  -6  12   1       21.96       22.30      5.04 o 
  -5  12   1        0.52       -3.08      2.53 o 
  -4  12   1        0.02       -1.73      2.64 o 
  -3  12   1       26.25       26.60      4.79 o 
  -2  12   1        4.22        9.44      3.52 o 
  -1  12   1       67.79       74.24     13.90 o 
   0  12   1        7.68        6.96      3.50 o 
   1  12   1       60.97       47.70      5.89 o 
   2  12   1       10.09        6.76      3.50 o 
   3  12   1       15.61       10.83      3.81 o 
   4  12   1      111.33       99.61     14.22 o 
   5  12   1        7.39        4.73      3.27 o 
   6  12   1       46.07       49.18      8.11 o 
   7  12   1      180.99      200.45     31.28 o 
   8  12   1      205.14      193.85     11.48 o 
   9  12   1       52.04       57.35      7.68 o 
  10  12   1       11.02       23.36      6.18 o 
  -8  13   1        0.10        1.48      4.12 o 
  -7  13   1       20.04       37.12      8.83 o 
  -6  13   1        7.51       -1.06      4.99 o 
  -5  13   1        0.44        0.28      3.48 o 
  -4  13   1        1.35       -1.93      3.10 o 
  -3  13   1        3.54        4.53      3.47 o 
  -2  13   1        4.10        6.73      3.48 o 
  -1  13   1        7.56        5.99      5.18 o 
   0  13   1       13.76        5.30      5.60 o 
   1  13   1       46.53       44.20      5.78 o 
   2  13   1       30.54       35.51      5.65 o 
   3  13   1        5.93        0.99      4.06 o 
   4  13   1        4.78        3.66      3.72 o 
   5  13   1        0.16       -0.48      3.60 o 
   6  13   1        1.30       -1.42      3.86 o 
   7  13   1        0.00       -0.20      5.53 o 
   8  13   1       21.51       17.54      6.05 o 
  -6  14   1       11.29       13.85      6.84 o 
  -5  14   1        7.56        3.62      4.97 o 
  -4  14   1       15.02       17.61      5.02 o 
  -3  14   1       20.93       18.62      4.81 o 
  -2  14   1        0.82        0.65      3.65 o 
  -1  14   1       15.83        7.67      4.40 o 
   0  14   1        1.79        0.82      3.22 o 
   1  14   1        7.58        8.99      4.24 o 
   2  14   1       11.12        9.36      4.25 o 
   3  14   1        6.77        1.83      4.75 o 
   4  14   1       20.24       14.14      4.78 o 
   5  14   1        6.98        6.31      4.28 o 
 -18   0   2       52.82       63.34     10.80 o 
 -17   0   2       88.70      104.97     12.42 o 
 -16   0   2      428.03      446.30     22.21 o 
 -15   0   2      275.96      256.51     16.10 o 
 -14   0   2       10.34       16.23      5.73 o 
 -13   0   2      566.43      563.03     22.56 o 
 -12   0   2      559.46      586.35     22.41 o 
 -11   0   2      257.01      280.54     14.08 o 
 -10   0   2     1121.05     1136.83     32.97 o 
  -9   0   2        0.06       -0.14      1.53 o 
  -8   0   2      142.63      124.64      5.73 o 
  -7   0   2      139.56      125.36      5.56 o 
  -6   0   2       28.69       31.64      2.77 o 
  -5   0   2      210.16      173.75      5.77 o 
  -4   0   2     5490.37     5035.55     76.68 o 
  -3   0   2     7360.67     7070.07    105.97 o 
  -2   0   2    26663.03    28856.26    423.50 o 
  -1   0   2        4.61       13.73      2.07 o 
   0   0   2     3699.44     3626.14     77.55 o 
   1   0   2     5016.77     4803.46    102.26 o 
   2   0   2    19025.70    19688.02    407.34 o 
   3   0   2     1243.96     1191.03     20.51 o 
   4   0   2       42.69       44.31      6.59 o 
   5   0   2     2979.96     2814.76     44.70 o 
   6   0   2      309.30      274.21     13.35 o 
   7   0   2      320.33      295.89     10.92 o 
   8   0   2      198.91      208.05      9.76 o 
   9   0   2      289.95      260.44      9.18 o 
  10   0   2       10.44       11.89      3.07 o 
  11   0   2     1326.69     1261.26     25.92 o 
  12   0   2     1565.68     1630.85     32.13 o 
  13   0   2        0.01        3.22      3.37 o 
  14   0   2       10.15        2.38      3.93 o 
  15   0   2       32.35       43.54      8.81 o 
  16   0   2        4.52       10.31      6.54 o 
 -18   1   2       39.76       27.46      5.84 o 
 -17   1   2       94.07       91.19     10.22 o 
 -16   1   2      120.53      116.40      9.34 o 
 -15   1   2        8.67        0.15      3.41 o 
 -14   1   2        0.89        0.38      3.00 o 
 -13   1   2       54.46       51.74     15.30 o 
 -12   1   2       80.67       89.39      6.28 o 
 -11   1   2        0.46        1.47      4.66 o 
 -10   1   2      147.63      147.71      6.50 o 
  -9   1   2      276.71      249.36      6.53 o 
  -8   1   2       68.16       69.25      3.36 o 
  -7   1   2       96.64       86.54      2.90 o 
  -6   1   2       73.34       57.67      2.00 o 
  -5   1   2     1727.92     1569.86     18.81 o 
  -4   1   2      840.95      728.13      9.70 o 
  -3   1   2    19399.85    20037.63    240.58 o 
  -2   1   2    19377.20    20333.66    299.42 o 
  -1   1   2      541.91      522.74     14.84 o 
   0   1   2      144.43      152.55      4.20 o 
   1   1   2      808.67      714.80      9.28 o 
   2   1   2      773.63      711.09     11.22 o 
   3   1   2        0.31        2.50      1.51 o 
   4   1   2       15.40       12.42      2.23 o 
   5   1   2      312.06      289.60     10.06 o 
   6   1   2        9.11        7.15      2.16 o 
   7   1   2      547.96      505.85     10.65 o 
   8   1   2      257.77      259.65      6.17 o 
   9   1   2        7.66        2.77      1.65 o 
  10   1   2        3.79        2.98      2.57 o 
  11   1   2      213.53      219.28      6.52 o 
  12   1   2     1269.69     1354.08     19.78 o 
  13   1   2       60.38       65.48      4.40 o 
  14   1   2        7.56       10.98      3.41 o 
  15   1   2        1.99       -1.10      3.80 o 
  16   1   2        1.56        7.92      5.51 o 
 -18   2   2        2.28        5.80      5.39 o 
 -17   2   2       51.30       53.93     10.71 o 
 -16   2   2        2.06        1.37      3.97 o 
 -15   2   2       10.12        8.32      4.07 o 
 -14   2   2       41.58       45.32      5.74 o 
 -13   2   2       18.25       19.75      4.10 o 
 -12   2   2        0.59       -1.52      2.38 o 
 -11   2   2       41.94       41.00      6.30 o 
 -10   2   2        7.15        4.04      1.67 o 
  -9   2   2       35.61       31.78      2.46 o 
  -8   2   2       41.64       41.67      3.54 o 
  -7   2   2      274.67      272.46      5.55 o 
  -6   2   2      105.37      109.64      3.92 o 
  -5   2   2      657.87      566.59      8.25 o 
  -4   2   2    15638.02    15708.22    171.88 o 
  -3   2   2    14354.79    14355.52    168.88 o 
  -2   2   2      453.92      450.05      6.96 o 
  -1   2   2      313.05      306.63      4.60 o 
   0   2   2     1350.84     1246.22     16.48 o 
   1   2   2      939.78      902.36     11.35 o 
   2   2   2      887.39      863.16     12.53 o 
   3   2   2      238.65      239.28      5.28 o 
   4   2   2     1463.43     1425.37     19.99 o 
   5   2   2      370.12      325.91      7.08 o 
   6   2   2      318.04      343.73      7.78 o 
   7   2   2       21.27       32.76      2.94 o 
   8   2   2        1.41        2.27      1.43 o 
   9   2   2        3.04        4.29      1.64 o 
  10   2   2        7.63        4.44      2.39 o 
  11   2   2      563.81      562.90     15.97 o 
  12   2   2       35.32       34.10      3.47 o 
  13   2   2        4.64        2.46      2.70 o 
  14   2   2       54.88       61.54      9.46 o 
  15   2   2       23.03       29.07      4.63 o 
  16   2   2       10.43        3.74      4.32 o 
 -17   3   2       17.08       20.10      5.39 o 
 -16   3   2       17.11       19.42      5.11 o 
 -15   3   2        0.13        0.58      3.54 o 
 -14   3   2       12.12       12.60      4.09 o 
 -13   3   2       30.42       25.00      5.33 o 
 -12   3   2       13.33        6.50      6.83 o 
 -11   3   2       19.13       17.44      2.49 o 
 -10   3   2      150.20      158.15      5.01 o 
  -9   3   2       16.67       14.87      2.05 o 
  -8   3   2      438.56      441.82      8.08 o 
  -7   3   2       55.58       47.47      2.65 o 
  -6   3   2       65.91       49.18      2.44 o 
  -5   3   2      818.58      779.28     10.84 o 
  -4   3   2        0.01       -1.22      0.81 o 
  -3   3   2     2342.93     2213.93     25.12 o 
  -2   3   2       11.63        9.37      1.14 o 
  -1   3   2       85.00       78.69      2.09 o 
   0   3   2       33.35       35.07      1.93 o 
   1   3   2        2.44        1.47      2.26 o 
   2   3   2      265.60      245.49      7.04 o 
   3   3   2      229.25      216.34      4.82 o 
   4   3   2      575.25      655.54     13.17 o 
   5   3   2     1328.31     1467.59     31.50 o 
   6   3   2      127.30      135.04      6.19 o 
   7   3   2      240.22      235.10      7.11 o 
   8   3   2        1.39        2.12      2.73 o 
   9   3   2       23.52       23.81      2.98 o 
  10   3   2        8.76        8.82      2.15 o 
  11   3   2        0.27       -1.54      1.83 o 
  12   3   2      161.60      162.69      5.99 o 
  13   3   2      302.08      304.43      9.68 o 
  14   3   2      142.78      155.22      8.63 o 
  15   3   2        4.84        2.20      4.42 o 
  16   3   2        0.12       15.35      7.70 o 
 -17   4   2       39.98       51.42      7.02 o 
 -16   4   2        0.82        6.53      4.28 o 
 -15   4   2        4.98       10.02      4.21 o 
 -14   4   2        2.80        6.11      3.48 o 
 -13   4   2        0.30       -0.51      2.70 o 
 -12   4   2       46.73       49.91      7.56 o 
 -11   4   2      243.13      251.68      6.87 o 
 -10   4   2        3.16        6.31      1.93 o 
  -9   4   2       43.25       49.15      3.28 o 
  -8   4   2       12.53        9.82      2.22 o 
  -7   4   2      260.46      271.33      6.04 o 
  -6   4   2       34.52       43.46      5.04 o 
  -5   4   2        0.19        0.16      0.83 o 
  -4   4   2      205.91      208.77      3.86 o 
  -3   4   2      544.69      537.73      7.08 o 
  -2   4   2     1268.06     1341.05     14.44 o 
  -1   4   2      216.47      197.96      3.48 o 
   0   4   2      166.26      142.43      4.66 o 
   1   4   2      477.72      458.54      8.65 o 
   2   4   2      423.16      455.47     10.93 o 
   3   4   2     1410.41     1398.73     19.48 o 
   4   4   2      494.24      564.43      9.87 o 
   5   4   2      186.29      192.84      5.31 o 
   6   4   2      326.76      339.80      9.19 o 
   7   4   2      166.23      178.60      5.76 o 
   8   4   2      106.08      113.94     12.86 o 
   9   4   2        2.18        4.14      2.14 o 
  10   4   2       12.12       11.61      2.82 o 
  11   4   2       11.38        6.12      2.26 o 
  12   4   2       22.62       17.30      2.89 o 
  13   4   2        5.25        6.15      4.11 o 
  14   4   2       61.06       55.38      7.02 o 
  15   4   2       40.19       38.59      6.47 o 
  16   4   2        1.72       -2.71      6.81 o 
 -17   5   2       19.33       20.12      5.49 o 
 -16   5   2       45.54       52.25      6.83 o 
 -15   5   2        0.86        3.12      3.87 o 
 -14   5   2        2.75        4.14      3.82 o 
 -13   5   2       44.55       39.39      5.52 o 
 -12   5   2       96.94      106.30      5.42 o 
 -11   5   2      356.97      375.49      8.62 o 
 -10   5   2       96.59      101.66      4.61 o 
  -9   5   2       12.94        8.93      2.37 o 
  -8   5   2        1.37       -1.28      1.42 o 
  -7   5   2      175.86      155.99      4.75 o 
  -6   5   2      162.80      179.62      4.89 o 
  -5   5   2      696.26      706.34     12.40 o 
  -4   5   2      952.16     1020.22     12.08 o 
  -3   5   2       85.23       85.29      3.09 o 
  -2   5   2       45.97       40.91      2.24 o 
  -1   5   2     1355.82     1483.23     16.08 o 
   0   5   2        6.85        5.10      1.44 o 
   1   5   2       27.40       25.03      2.85 o 
   2   5   2      105.67      114.46      4.32 o 
   3   5   2      200.77      196.58      7.37 o 
   4   5   2      246.09      283.97      8.40 o 
   5   5   2       32.10       36.51      2.53 o 
   6   5   2      721.52      775.01     13.49 o 
   7   5   2       16.32       20.34      2.55 o 
   8   5   2       58.89       62.94      4.03 o 
   9   5   2       10.79       11.41      3.65 o 
  10   5   2       16.73        6.74      3.76 o 
  11   5   2       83.50       60.51      6.33 o 
  12   5   2        7.55        8.12      4.64 o 
  13   5   2      108.72       96.49      9.91 o 
  14   5   2       27.18       23.59      5.57 o 
  15   5   2        2.18        3.36      4.94 o 
 -16   6   2        6.47        8.26      4.72 o 
 -15   6   2       89.66       90.05      8.13 o 
 -14   6   2       64.61       60.79     10.47 o 
 -13   6   2       95.35      110.30      5.56 o 
 -12   6   2       49.02       56.50      6.31 o 
 -11   6   2       23.22       23.05      2.98 o 
 -10   6   2       49.26       51.74      3.67 o 
  -9   6   2      191.66      198.61      6.01 o 
  -8   6   2        5.22        5.80      1.88 o 
  -7   6   2       17.45       14.02      1.82 o 
  -6   6   2       36.32       29.80      2.08 o 
  -5   6   2       20.70       17.93      1.74 o 
  -4   6   2       59.55       64.21      2.64 o 
  -3   6   2      380.88      393.28      6.38 o 
  -2   6   2      533.46      573.81     10.42 o 
  -1   6   2       37.02       39.42      2.63 o 
   0   6   2      209.84      240.03      5.23 o 
   1   6   2       38.11       37.70      3.14 o 
   2   6   2       29.28       30.21      2.99 o 
   3   6   2        3.82        2.28      4.73 o 
   4   6   2        0.29       -0.93      2.04 o 
   5   6   2       31.67       33.39      4.15 o 
   6   6   2      330.27      350.77     11.40 o 
   7   6   2      244.37      240.84      9.73 o 
   8   6   2        0.39       -2.07      2.77 o 
   9   6   2        4.68        3.66      6.90 o 
  10   6   2      190.06      172.43      9.23 o 
  11   6   2        3.37       -1.58      3.41 o 
  12   6   2        5.62        4.22      3.88 o 
  13   6   2      146.64      150.77     21.43 o 
  14   6   2        0.86        3.23      4.33 o 
  15   6   2        0.69        2.50      4.35 o 
 -16   7   2        0.68       -0.91      4.42 o 
 -15   7   2        1.45        4.24      4.12 o 
 -14   7   2        0.03        5.05      3.94 o 
 -13   7   2        2.28        2.79      2.66 o 
 -12   7   2        0.01        0.81      2.26 o 
 -11   7   2        7.31        6.25      2.50 o 
 -10   7   2       70.29       69.88      8.59 o 
  -9   7   2       19.52       16.15      2.52 o 
  -8   7   2      111.38      110.94      4.73 o 
  -7   7   2      156.29      139.27      5.67 o 
  -6   7   2      315.67      292.63      5.82 o 
  -5   7   2       53.54       42.91      2.52 o 
  -4   7   2      507.18      528.03     10.82 o 
  -3   7   2       67.81       83.46      4.32 o 
  -2   7   2       76.28       93.98      3.54 o 
  -1   7   2      370.65      422.44      6.36 o 
   0   7   2        0.38        0.78      1.53 o 
   1   7   2       72.44       82.35      4.69 o 
   2   7   2      317.93      341.44     13.93 o 
   3   7   2      305.25      337.70     10.68 o 
   4   7   2      141.70      165.34      7.65 o 
   5   7   2      655.28      644.52     16.53 o 
   6   7   2      120.18      130.27      7.55 o 
   7   7   2      184.59      173.67     13.31 o 
   8   7   2      108.86      115.01      7.77 o 
   9   7   2       40.91       33.03      5.31 o 
  10   7   2       14.69       15.55      6.96 o 
  11   7   2       13.78        5.38      4.21 o 
  12   7   2      128.59      130.49      9.38 o 
  13   7   2        9.42        7.46      4.70 o 
  14   7   2        0.03        4.13      4.69 o 
 -15   8   2        1.57        2.78      6.54 o 
 -14   8   2       28.98       35.11      5.80 o 
 -13   8   2       19.11       25.62      5.47 o 
 -12   8   2       30.26       28.11      4.60 o 
 -11   8   2        0.00        1.34      2.37 o 
 -10   8   2       25.45       25.94      3.36 o 
  -9   8   2      732.48      758.70     13.49 o 
  -8   8   2       15.33       12.06      3.25 o 
  -7   8   2       19.99       20.86      2.97 o 
  -6   8   2       35.04       35.01      2.63 o 
  -5   8   2       89.26       92.59      3.71 o 
  -4   8   2        5.74        5.40      1.57 o 
  -3   8   2       18.52       17.35      2.17 o 
  -2   8   2       97.38      106.14      3.92 o 
  -1   8   2       17.67       15.73      2.03 o 
   0   8   2       22.10       22.11      2.47 o 
   1   8   2       38.52       38.06      3.06 o 
   2   8   2       20.92       17.97      2.76 o 
   3   8   2        0.20       -2.00      1.87 o 
   4   8   2      715.50      729.53     18.10 o 
   5   8   2       59.54       63.43      5.99 o 
   6   8   2      143.16      138.84     10.47 o 
   7   8   2       17.14       13.30      4.31 o 
   8   8   2       33.25       37.30      5.81 o 
   9   8   2        0.17        2.76      3.80 o 
  10   8   2       10.30        0.95      3.87 o 
  11   8   2       20.06       12.45      7.26 o 
  12   8   2       72.34       67.83      8.68 o 
  13   8   2        3.18       -2.67      4.30 o 
 -14   9   2        3.52        6.49      4.49 o 
 -13   9   2        7.01       10.08      3.79 o 
 -12   9   2       29.67       24.50      4.57 o 
 -11   9   2        2.09       -1.17      2.59 o 
 -10   9   2      117.04      128.36      7.83 o 
  -9   9   2        3.29        4.08      2.34 o 
  -8   9   2      799.01      821.33     14.31 o 
  -7   9   2      218.67      213.77      6.66 o 
  -6   9   2      451.79      464.10      8.38 o 
  -5   9   2      115.62      117.98      4.19 o 
  -4   9   2        0.08       -0.37      1.62 o 
  -3   9   2      214.29      217.59      5.60 o 
  -2   9   2       31.28       35.09      2.95 o 
  -1   9   2        2.42        3.60      1.75 o 
   0   9   2       44.19       43.96      5.72 o 
   1   9   2        1.48        2.32      1.83 o 
   2   9   2       70.62       74.88      4.24 o 
   3   9   2       13.92       12.37      3.06 o 
   4   9   2       16.95       22.03      3.50 o 
   5   9   2      366.50      380.44     13.15 o 
   6   9   2       63.44       64.22      6.64 o 
   7   9   2        1.14       -3.39      3.30 o 
   8   9   2      140.71      145.39      9.48 o 
   9   9   2        0.43        4.89      5.01 o 
  10   9   2       12.39        8.91      4.61 o 
  11   9   2       33.87       28.33      6.23 o 
  12   9   2       59.68       55.01      7.83 o 
 -13  10   2        0.51        2.14      3.53 o 
 -12  10   2       15.27       20.03      4.55 o 
 -11  10   2       23.09       25.13      4.56 o 
 -10  10   2       34.76       32.23      4.52 o 
  -9  10   2       22.33       16.01      3.74 o 
  -8  10   2       62.56       73.59      7.16 o 
  -7  10   2       20.33       14.95      4.08 o 
  -6  10   2        5.65        2.50      2.42 o 
  -5  10   2       26.25       27.99      4.71 o 
  -4  10   2        0.28        1.57      1.87 o 
  -3  10   2        5.52        6.14      2.05 o 
  -2  10   2        9.32        4.49      2.34 o 
  -1  10   2        0.01        0.37      1.82 o 
   0  10   2       12.24       15.51      2.64 o 
   1  10   2      237.91      244.96      9.37 o 
   2  10   2       15.12       17.87      2.86 o 
   3  10   2      265.62      276.13      7.78 o 
   4  10   2       80.42       84.52      7.09 o 
   5  10   2      119.55      131.02      8.73 o 
   6  10   2      480.87      507.99     26.68 o 
   7  10   2      163.63      167.14     12.47 o 
   8  10   2        3.62        4.57      5.46 o 
   9  10   2        0.05        2.11      4.08 o 
  10  10   2        0.23        9.13      4.98 o 
  11  10   2        9.08       13.64      5.59 o 
 -12  11   2        4.04        0.69      4.42 o 
 -11  11   2       23.68       13.61      7.93 o 
 -10  11   2       22.66       27.79      5.83 o 
  -9  11   2        8.02       11.09      4.36 o 
  -8  11   2       26.29       14.95      4.55 o 
  -7  11   2       10.06        1.62      7.83 o 
  -6  11   2       10.44        2.83      3.57 o 
  -5  11   2        3.58        2.16      2.69 o 
  -4  11   2       23.04       24.41      3.16 o 
  -3  11   2      193.50      180.85      5.68 o 
  -2  11   2      182.29      164.48      6.12 o 
  -1  11   2       95.14       85.12      4.77 o 
   0  11   2       51.61       58.18      4.23 o 
   1  11   2       43.12       41.10      3.87 o 
   2  11   2      375.40      373.44     12.56 o 
   3  11   2      741.83      760.12     16.50 o 
   4  11   2       11.91        9.70      4.58 o 
   5  11   2       19.58       20.54      4.93 o 
   6  11   2        1.41       -1.28      4.97 o 
   7  11   2       20.32       21.58      5.88 o 
   8  11   2        0.16       -2.38      3.90 o 
   9  11   2        1.06       -4.77      4.47 o 
  10  11   2        9.39       11.20      5.77 o 
 -10  12   2        6.64        5.21      4.66 o 
  -9  12   2       28.04       36.35      6.44 o 
  -8  12   2       13.09       10.04      5.25 o 
  -7  12   2        0.45       -2.94      3.66 o 
  -6  12   2        5.58        3.16      3.93 o 
  -5  12   2       23.42       21.64      4.76 o 
  -4  12   2       27.56       36.55      4.29 o 
  -3  12   2        2.87        6.48      3.00 o 
  -2  12   2        4.18        6.87      2.85 o 
  -1  12   2       65.58       59.75      5.26 o 
   0  12   2       12.38        8.49      3.10 o 
   1  12   2        3.48        2.32      4.14 o 
   2  12   2        0.54        0.56      2.93 o 
   3  12   2       13.72        8.02      3.51 o 
   4  12   2        0.19       -1.31      3.41 o 
   5  12   2        7.40       12.41      4.88 o 
   6  12   2       13.04       11.66      4.80 o 
   7  12   2       45.51       39.49      6.43 o 
   8  12   2       45.31       44.29     10.71 o 
   9  12   2       17.07        4.11      5.15 o 
  -8  13   2        0.29        3.47      4.39 o 
  -7  13   2        2.93        3.69      4.17 o 
  -6  13   2        0.08       -3.30      3.27 o 
  -5  13   2       22.25       14.81      4.76 o 
  -4  13   2        6.37       11.90      4.07 o 
  -3  13   2       29.94       31.98      5.28 o 
  -2  13   2        7.95        4.95      3.53 o 
  -1  13   2       21.50       22.76      4.85 o 
   0  13   2        6.38        4.93      3.63 o 
   1  13   2       15.71       10.70      4.23 o 
   2  13   2        0.03       -1.68      3.32 o 
   3  13   2       17.97       23.52      5.22 o 
   4  13   2        9.05        3.67      3.59 o 
   5  13   2       31.34       45.70      7.06 o 
   6  13   2       13.28       -1.92      7.48 o 
   7  13   2        0.29       -2.59      4.49 o 
  -5  14   2       46.90       41.77      9.27 o 
  -4  14   2       28.96       31.31      8.44 o 
  -3  14   2        0.18        3.33      3.64 o 
  -2  14   2        0.00        5.65      4.12 o 
  -1  14   2       39.35       45.77      6.48 o 
   0  14   2       49.06       41.85     16.27 o 
   1  14   2        1.13       -1.28      3.57 o 
   2  14   2        1.57       -0.14      3.62 o 
   3  14   2       12.42        7.42      4.57 o 
   4  14   2       23.70       31.68     10.40 o 
 -18   1   3        4.05        5.51      4.84 o 
 -17   1   3       54.91       55.10      7.26 o 
 -16   1   3       76.23       80.32      7.81 o 
 -15   1   3        0.03        0.29      3.68 o 
 -14   1   3        5.21        0.56      3.68 o 
 -13   1   3      148.62      154.88      8.60 o 
 -12   1   3        9.16        5.95      3.23 o 
 -11   1   3      509.81      489.02     11.45 o 
 -10   1   3        0.30       -1.48      1.71 o 
  -9   1   3      110.72       95.61      3.70 o 
  -8   1   3      179.82      169.70      3.83 o 
  -7   1   3      163.69      140.75      3.32 o 
  -6   1   3       41.08       45.09      1.91 o 
  -5   1   3       99.61      105.78      3.24 o 
  -4   1   3      695.78      651.45      9.33 o 
  -3   1   3      745.17      723.05      8.71 o 
  -2   1   3      556.87      521.41      8.58 o 
  -1   1   3     1117.49     1037.38     14.77 o 
   0   1   3       23.69       15.52      3.99 o 
   1   1   3      389.14      332.35      5.86 o 
   2   1   3     2850.25     2872.31     36.96 o 
   3   1   3      177.54      157.36      4.62 o 
   4   1   3      499.45      516.76      9.73 o 
   5   1   3     2680.01     2594.06     34.94 o 
   6   1   3       65.00       58.03      3.20 o 
   7   1   3      287.57      270.84      6.51 o 
   8   1   3       71.99       61.07      3.65 o 
   9   1   3      465.37      476.93      9.61 o 
  10   1   3       25.08       25.97      3.11 o 
  11   1   3      437.98      450.52     10.00 o 
  12   1   3       95.16      111.44      5.48 o 
  13   1   3       55.59       61.91      5.23 o 
  14   1   3       90.55      107.24      5.86 o 
  15   1   3        2.56        8.21      3.71 o 
 -18   2   3       50.60       67.32     14.11 o 
 -17   2   3        1.08       -2.88      3.92 o 
 -16   2   3        5.29        4.21      3.94 o 
 -15   2   3        9.28        2.02      3.80 o 
 -14   2   3        0.35        1.90      3.70 o 
 -13   2   3        1.11        0.72      2.97 o 
 -12   2   3        1.98        0.86      2.72 o 
 -11   2   3       28.93       39.42      3.85 o 
 -10   2   3      291.81      305.39     14.83 o 
  -9   2   3        0.56        0.16      1.32 o 
  -8   2   3       87.86       72.21      3.63 o 
  -7   2   3       76.85       75.64      2.71 o 
  -6   2   3     1035.63     1035.84     14.78 o 
  -5   2   3     1837.51     1690.75     18.44 o 
  -4   2   3       86.38       80.75      3.47 o 
  -3   2   3      135.82      141.50      2.97 o 
  -2   2   3      371.22      349.71      5.84 o 
  -1   2   3     1073.59      981.85     14.16 o 
   0   2   3       35.54       33.59      1.67 o 
   1   2   3      374.42      372.14      6.57 o 
   2   2   3        8.29        6.82      1.39 o 
   3   2   3     4563.50     4769.11     59.44 o 
   4   2   3     1885.87     1895.88     26.32 o 
   5   2   3        2.17        1.84      1.78 o 
   6   2   3       73.17       61.58      4.08 o 
   7   2   3      263.70      245.22      9.66 o 
   8   2   3        0.60       -2.68      1.94 o 
   9   2   3       20.21       12.27      3.39 o 
  10   2   3      495.49      497.21     10.28 o 
  11   2   3       60.36       63.39      4.33 o 
  12   2   3       17.01       18.66      3.13 o 
  13   2   3       53.34       59.54      4.62 o 
  14   2   3        3.44        5.86      4.44 o 
  15   2   3        3.34        0.75      4.30 o 
 -17   3   3        0.94        9.63      4.43 o 
 -16   3   3        0.72        5.10      4.16 o 
 -15   3   3        0.01        3.40      3.75 o 
 -14   3   3        0.11       -0.05      3.89 o 
 -13   3   3       91.79       87.02      7.78 o 
 -12   3   3        2.44       -0.65      2.28 o 
 -11   3   3      152.50      167.37     14.56 o 
 -10   3   3      110.55      109.04      4.21 o 
  -9   3   3        8.24        8.20      1.78 o 
  -8   3   3     1585.66     1520.09     31.83 o 
  -7   3   3     2878.56     2869.93     33.21 o 
  -6   3   3      154.21      133.73      4.64 o 
  -5   3   3       58.50       47.76      3.26 o 
  -4   3   3     1878.03     1852.01     19.25 o 
  -3   3   3        6.12        5.68      0.99 o 
  -2   3   3      760.23      766.48      9.31 o 
  -1   3   3       38.79       41.56      3.68 o 
   0   3   3        4.17        1.73      2.41 o 
   1   3   3        0.46        0.51      0.88 o 
   2   3   3      261.42      266.71      6.15 o 
   3   3   3        0.17        0.91      1.35 o 
   4   3   3     1410.25     1556.37     22.29 o 
   5   3   3      139.39      131.56      4.72 o 
   6   3   3      523.12      509.48     10.31 o 
   7   3   3       86.39       89.97      4.60 o 
   8   3   3      137.08      139.97      5.87 o 
   9   3   3        5.54        0.52      2.16 o 
  10   3   3      260.70      267.74      7.41 o 
  11   3   3      102.52      111.11      5.35 o 
  12   3   3       50.29       41.71      4.78 o 
  13   3   3        1.71        0.98      3.35 o 
  14   3   3        0.01        5.46      4.30 o 
  15   3   3       34.40       44.12      7.50 o 
 -17   4   3       36.92       47.83      7.01 o 
 -16   4   3       28.42       40.98      8.04 o 
 -15   4   3       13.88       22.69      6.90 o 
 -14   4   3       13.33       14.88      3.72 o 
 -13   4   3       46.10       48.29      4.78 o 
 -12   4   3       44.19       54.74     13.67 o 
 -11   4   3       75.44       77.53      4.62 o 
 -10   4   3       22.95       19.79      2.54 o 
  -9   4   3        2.64        1.04      1.78 o 
  -8   4   3       11.38       12.18      1.88 o 
  -7   4   3      461.29      467.50      8.48 o 
  -6   4   3     1793.53     1793.64     22.30 o 
  -5   4   3      534.04      538.19      7.48 o 
  -4   4   3      555.93      551.64      7.56 o 
  -3   4   3       52.00       57.80      2.20 o 
  -2   4   3      632.61      605.83      8.00 o 
  -1   4   3       51.16       51.26      2.14 o 
   0   4   3       20.45       28.15      2.66 o 
   1   4   3     1105.40     1137.43     18.20 o 
   2   4   3        5.15        9.72      2.36 o 
   3   4   3      516.77      549.21     11.84 o 
   4   4   3       36.33       35.37      3.90 o 
   5   4   3        4.16        2.93      2.13 o 
   6   4   3        0.71        1.78      2.74 o 
   7   4   3       31.01       26.27      2.94 o 
   8   4   3        6.12        4.64      2.23 o 
   9   4   3        0.32       -0.60      3.91 o 
  10   4   3        0.53        1.46      3.26 o 
  11   4   3      156.61      140.27     13.89 o 
  12   4   3       12.73        6.15      3.50 o 
  13   4   3        1.34        0.57      3.02 o 
  14   4   3        3.79        8.56      4.71 o 
  15   4   3        7.58        8.20      8.19 o 
 -17   5   3        2.42        8.60      6.86 o 
 -16   5   3       17.38       28.07      7.81 o 
 -15   5   3        2.79        3.82      4.07 o 
 -14   5   3        4.23        9.64      3.50 o 
 -13   5   3       14.43        9.14      3.23 o 
 -12   5   3       43.12       42.91      4.52 o 
 -11   5   3      218.65      236.05      8.81 o 
 -10   5   3        7.23        7.24      2.15 o 
  -9   5   3       64.96       66.59      3.70 o 
  -8   5   3        0.00        0.26      1.50 o 
  -7   5   3       30.15       33.29      4.23 o 
  -6   5   3        2.39       -0.65      1.19 o 
  -5   5   3       47.59       65.09      4.40 o 
  -4   5   3        2.09        2.06      1.21 o 
  -3   5   3      268.67      295.28      5.24 o 
  -2   5   3      252.32      249.92      5.99 o 
  -1   5   3      284.28      286.89      6.23 o 
   0   5   3     1532.78     1556.64     20.25 o 
   1   5   3      345.13      373.40     10.65 o 
   2   5   3     1327.01     1388.06     26.29 o 
   3   5   3      582.54      649.13     15.56 o 
   4   5   3       49.82       54.34      4.73 o 
   5   5   3      106.37      111.76      6.62 o 
   6   5   3       48.71       46.06      4.94 o 
   7   5   3        9.53        6.58      2.89 o 
   8   5   3        2.60        2.79      3.28 o 
   9   5   3        0.62        0.64      3.13 o 
  10   5   3       97.61       84.85     16.27 o 
  11   5   3       10.07        7.49      3.99 o 
  12   5   3        1.81        2.70      3.03 o 
  13   5   3        0.13       -2.93      4.07 o 
  14   5   3        7.66        1.29      4.54 o 
 -16   6   3        9.12       14.15      7.54 o 
 -15   6   3        2.35        0.44      3.98 o 
 -14   6   3       65.07       68.45      5.99 o 
 -13   6   3      127.68      117.08      6.91 o 
 -12   6   3       13.51        9.18      3.94 o 
 -11   6   3      135.79      149.06      5.81 o 
 -10   6   3       77.72       81.23      4.34 o 
  -9   6   3       31.28       27.34      2.91 o 
  -8   6   3       25.86       27.51      2.76 o 
  -7   6   3        0.95       -2.17      1.45 o 
  -6   6   3       77.39       77.04      2.99 o 
  -5   6   3       15.03       17.47      1.75 o 
  -4   6   3        8.45        8.85      1.54 o 
  -3   6   3        0.00       -0.78      1.06 o 
  -2   6   3       96.40       99.64      3.05 o 
  -1   6   3        9.99        6.86      1.59 o 
   0   6   3      110.20      111.18      4.99 o 
   1   6   3      731.82      771.45     14.06 o 
   2   6   3       37.56       39.43      4.29 o 
   3   6   3      383.15      384.33     11.64 o 
   4   6   3      573.81      535.83     14.50 o 
   5   6   3       24.08       24.08      4.12 o 
   6   6   3        5.66        9.01      3.29 o 
   7   6   3        0.85        3.94      3.12 o 
   8   6   3        1.22        1.86      3.05 o 
   9   6   3       21.17        9.58      4.03 o 
  10   6   3      126.97       90.53      8.46 o 
  11   6   3       61.95       45.99     10.58 o 
  12   6   3        9.10       11.78      5.39 o 
  13   6   3        8.10        5.91      4.64 o 
  14   6   3       12.14       13.09      6.90 o 
 -16   7   3        9.32       10.11      7.39 o 
 -15   7   3        9.10        4.67      3.77 o 
 -14   7   3       17.36       10.26      3.87 o 
 -13   7   3      103.86      106.38      6.89 o 
 -12   7   3      115.47      120.73      5.78 o 
 -11   7   3       60.65       55.85      4.21 o 
 -10   7   3      130.85      135.95      5.65 o 
  -9   7   3        4.71        2.77      1.97 o 
  -8   7   3        9.99       10.23      2.18 o 
  -7   7   3        8.76        5.86      1.96 o 
  -6   7   3        0.73       -1.83      1.89 o 
  -5   7   3        5.59        7.63      1.66 o 
  -4   7   3      100.45      112.25      3.67 o 
  -3   7   3      108.77      108.33      5.22 o 
  -2   7   3       79.99       85.30      3.96 o 
  -1   7   3       10.30       10.50      1.90 o 
   0   7   3       54.44       60.25      3.27 o 
   1   7   3      228.46      219.77      6.95 o 
   2   7   3        0.89        3.50      2.56 o 
   3   7   3      234.18      227.07     13.14 o 
   4   7   3      297.57      276.57     13.54 o 
   5   7   3        6.87        7.74      5.56 o 
   6   7   3        1.76       -0.70      2.81 o 
   7   7   3       29.75       31.11      5.12 o 
   8   7   3       35.05       44.04      6.46 o 
   9   7   3       68.95       49.04      6.48 o 
  10   7   3       39.13       31.17      5.69 o 
  11   7   3       15.37       19.02      8.77 o 
  12   7   3       65.71       60.20      7.53 o 
  13   7   3        5.33        2.63      4.42 o 
 -15   8   3        0.73        4.40      3.79 o 
 -14   8   3        3.72        3.95      3.59 o 
 -13   8   3        4.48        1.76      2.77 o 
 -12   8   3       13.60       11.00      3.02 o 
 -11   8   3        1.82       -0.29      2.36 o 
 -10   8   3      172.51      173.90      6.49 o 
  -9   8   3      189.22      190.54      6.42 o 
  -8   8   3      151.67      164.02      5.87 o 
  -7   8   3       21.66       25.01      4.06 o 
  -6   8   3        1.90       -1.24      2.46 o 
  -5   8   3     1234.63     1285.97     28.70 o 
  -4   8   3      244.20      275.87      6.93 o 
  -3   8   3       53.81       56.14      3.57 o 
  -2   8   3        5.71        6.26      2.00 o 
  -1   8   3      238.06      238.26      5.98 o 
   0   8   3        0.00       -0.83      1.66 o 
   1   8   3       20.78       16.19      4.90 o 
   2   8   3      746.71      728.85     18.06 o 
   3   8   3      142.29      146.35      8.10 o 
   4   8   3      134.65      146.79      8.29 o 
   5   8   3       53.99       39.31      5.24 o 
   6   8   3       19.25       21.87      5.60 o 
   7   8   3        5.14        3.62      3.68 o 
   8   8   3        0.53       -0.99      3.20 o 
   9   8   3        2.74        0.88      3.79 o 
  10   8   3       33.48       11.80      5.23 o 
  11   8   3        2.52        4.14      4.35 o 
  12   8   3        0.01        2.63      5.69 o 
 -14   9   3        0.41        6.25      5.14 o 
 -13   9   3       10.91        5.98      3.14 o 
 -12   9   3       14.69       17.69      3.47 o 
 -11   9   3        1.91        4.53      2.59 o 
 -10   9   3       21.74       23.41      3.39 o 
  -9   9   3       61.05       63.30      6.72 o 
  -8   9   3        0.06        4.67      2.76 o 
  -7   9   3      120.80      122.96      6.44 o 
  -6   9   3       92.42       91.09      6.42 o 
  -5   9   3       80.23       80.15      4.38 o 
  -4   9   3       15.70       12.28      2.36 o 
  -3   9   3        0.69       -0.67      1.86 o 
  -2   9   3       53.66       50.32      3.38 o 
  -1   9   3       16.82       16.35      2.43 o 
   0   9   3        3.69        6.33      2.19 o 
   1   9   3        2.45        3.81      2.29 o 
   2   9   3       50.10       51.16      4.62 o 
   3   9   3      304.47      329.69     12.02 o 
   4   9   3       60.23       64.77      6.48 o 
   5   9   3       83.96       86.33      7.33 o 
   6   9   3        5.98        8.71      6.37 o 
   7   9   3        4.61        7.04      4.18 o 
   8   9   3       23.80       25.52      6.16 o 
   9   9   3       37.28       31.67      6.01 o 
  10   9   3        5.73        0.00      4.18 o 
  11   9   3        1.31        5.26      4.99 o 
  12   9   3        9.23       12.30      5.64 o 
 -13  10   3       76.30       61.16      7.73 o 
 -12  10   3       43.17       31.71      6.14 o 
 -11  10   3        2.69        6.57      4.38 o 
 -10  10   3        7.67        8.16      3.74 o 
  -9  10   3        9.44        8.81      3.24 o 
  -8  10   3        2.77       -1.74      2.45 o 
  -7  10   3       36.32       36.72      4.36 o 
  -6  10   3      128.10      111.69      6.39 o 
  -5  10   3       50.93       47.23      4.71 o 
  -4  10   3       57.18       58.42      3.83 o 
  -3  10   3      300.83      282.91      7.07 o 
  -2  10   3       61.04       57.41      3.83 o 
  -1  10   3       92.29       88.51      7.67 o 
   0  10   3       34.24       38.96      4.84 o 
   1  10   3       11.12       13.89      2.83 o 
   2  10   3      753.27      796.07     15.76 o 
   3  10   3      185.24      180.66     10.36 o 
   4  10   3      531.52      544.17     27.22 o 
   5  10   3      282.12      268.39     11.95 o 
   6  10   3        0.49       -2.46      3.94 o 
   7  10   3       27.30       26.10      5.51 o 
   8  10   3        8.52        2.41      7.51 o 
   9  10   3        1.23        3.01      6.80 o 
  10  10   3        7.11        3.83      5.24 o 
 -12  11   3       61.73       61.04      8.00 o 
 -11  11   3       42.56       44.87      6.95 o 
 -10  11   3       32.87       29.54      8.65 o 
  -9  11   3       50.80       44.26     12.47 o 
  -8  11   3        2.11        5.03      4.06 o 
  -7  11   3        0.14       -3.07      2.73 o 
  -6  11   3       18.49       19.70      3.80 o 
  -5  11   3        0.01       -2.22      2.34 o 
  -4  11   3        1.81        0.05      2.16 o 
  -3  11   3       94.22       80.75      4.60 o 
  -2  11   3        1.15        0.30      2.18 o 
  -1  11   3       43.68       38.34      3.90 o 
   0  11   3        0.08        0.55      2.35 o 
   1  11   3      254.31      255.57      9.82 o 
   2  11   3      105.64      102.03      5.77 o 
   3  11   3        0.64        0.90      2.57 o 
   4  11   3       42.26       42.54      6.09 o 
   5  11   3      170.99      186.10     10.78 o 
   6  11   3       44.25       44.30      6.78 o 
   7  11   3       18.55       16.71      5.33 o 
   8  11   3       10.38        9.62      5.41 o 
   9  11   3        0.74       -0.31      4.42 o 
 -10  12   3       10.56       12.97      5.39 o 
  -9  12   3        7.10        8.38      4.54 o 
  -8  12   3        2.99       -2.45      3.67 o 
  -7  12   3        0.43       -2.91      3.47 o 
  -6  12   3        0.53       -1.16      4.81 o 
  -5  12   3       19.96       18.08      4.66 o 
  -4  12   3       32.92       31.42      3.48 o 
  -3  12   3       22.20       13.45      2.84 o 
  -2  12   3       33.30       23.32      3.48 o 
  -1  12   3       22.92       23.67      3.57 o 
   0  12   3        6.18        6.07      2.84 o 
   1  12   3        0.00       -0.96      2.64 o 
   2  12   3       36.68       25.76      5.55 o 
   3  12   3        2.84        0.52      2.81 o 
   4  12   3       13.97       19.24      5.32 o 
   5  12   3       38.38       37.58      6.59 o 
   6  12   3        0.14        0.27      4.25 o 
   7  12   3        0.60       -2.95      4.11 o 
   8  12   3        5.47        0.67      4.64 o 
  -8  13   3       12.78        9.30      5.01 o 
  -7  13   3        4.58        3.16      4.28 o 
  -6  13   3       13.05       13.27      4.67 o 
  -5  13   3        7.59       10.32      4.77 o 
  -4  13   3        8.99       11.46      4.44 o 
  -3  13   3        9.91       10.83      3.57 o 
  -2  13   3       40.51       33.81      5.18 o 
  -1  13   3       72.42       55.78      5.67 o 
   0  13   3       54.40       53.18      8.56 o 
   1  13   3       77.94       62.55      5.83 o 
   2  13   3        0.22       -3.49      3.19 o 
   3  13   3        4.08        3.61      3.65 o 
   4  13   3       11.28       12.24      5.26 o 
   5  13   3       32.31       33.88      9.81 o 
  -4  14   3        2.72       -1.62      5.66 o 
  -3  14   3        3.85        5.36      6.15 o 
  -2  14   3        0.21       -3.33      3.57 o 
  -1  14   3        3.06        0.64      5.37 o 
   0  14   3        5.34        6.26      5.13 o 
   1  14   3        1.85        1.97      4.59 o 
   2  14   3        0.59        0.71      4.24 o 
 -17   0   4       17.48        9.42      6.74 o 
 -16   0   4        8.53        9.05      6.08 o 
 -15   0   4      225.75      208.64     15.21 o 
 -13   0   4      204.20      227.29     14.49 o 
 -12   0   4      181.57      183.36      8.75 o 
 -11   0   4      299.42      297.48     10.64 o 
 -10   0   4       28.55       27.05      3.90 o 
  -9   0   4       13.74        9.33      2.87 o 
  -8   0   4      449.36      414.05     11.42 o 
  -7   0   4       45.13       45.67      3.91 o 
  -6   0   4        0.79        0.73      2.07 o 
  -5   0   4     3867.75     3814.43     64.62 o 
  -4   0   4       23.19       28.10      3.03 o 
  -3   0   4      360.37      344.81      9.18 o 
  -2   0   4       85.44       75.83      5.78 o 
  -1   0   4      891.57      960.28     25.77 o 
   0   0   4      147.07      147.87     10.78 o 
   1   0   4     1472.22     1567.37     28.16 o 
   2   0   4      254.29      303.01     12.09 o 
   3   0   4     1159.69     1104.91     21.49 o 
   4   0   4      804.28      762.75     16.71 o 
   5   0   4      644.76      620.97     18.68 o 
   6   0   4        0.00        2.52      2.53 o 
   7   0   4        0.58        1.98      2.51 o 
   8   0   4       92.47       91.22      7.66 o 
   9   0   4      697.28      732.53     18.92 o 
  10   0   4      572.39      591.42     20.88 o 
  11   0   4      126.10      133.23      8.55 o 
  12   0   4        8.41        7.30      4.24 o 
  13   0   4        9.65        9.62      4.30 o 
  14   0   4       37.39       38.01     10.22 o 
 -18   1   4        0.00        4.56     10.06 o 
 -17   1   4        0.04        6.07      7.31 o 
 -16   1   4       32.11       24.95      5.63 o 
 -15   1   4       41.76       54.77      6.58 o 
 -14   1   4       10.02       11.58      5.55 o 
 -13   1   4      105.54      107.47      6.26 o 
 -12   1   4       19.50       22.11      3.46 o 
 -11   1   4       19.14       14.51      2.49 o 
 -10   1   4        8.39        7.51      2.07 o 
  -9   1   4       44.05       43.94      3.03 o 
  -8   1   4      338.29      308.65      6.76 o 
  -7   1   4      332.45      309.55      9.69 o 
  -6   1   4     1897.28     1894.43     23.50 o 
  -5   1   4       68.85       63.42      2.93 o 
  -4   1   4     1821.18     1819.05     22.40 o 
  -3   1   4       79.55       98.74      3.07 o 
  -2   1   4      128.73      132.03      6.33 o 
  -1   1   4      411.02      461.15      8.66 o 
   0   1   4     1176.45     1221.14     15.97 o 
   1   1   4       35.83       40.33      2.16 o 
   2   1   4      566.05      605.43     11.05 o 
   3   1   4       10.73       10.58      2.15 o 
   4   1   4      219.17      203.86      6.09 o 
   5   1   4        4.75        3.19      1.93 o 
   6   1   4       72.15       72.31      3.85 o 
   7   1   4       69.50       67.04      4.81 o 
   8   1   4      246.00      247.49      7.05 o 
   9   1   4     3122.13     3159.61     38.58 o 
  10   1   4       32.38       24.47      4.45 o 
  11   1   4       16.83       19.37      3.56 o 
  12   1   4       10.87        9.73      3.46 o 
  13   1   4       10.26       13.44      3.47 o 
  14   1   4       15.35       11.03      3.95 o 
 -17   2   4        0.07       -4.58      4.02 o 
 -16   2   4        0.05        1.44      3.75 o 
 -15   2   4       82.48       91.01      7.79 o 
 -14   2   4       20.65       22.45      3.91 o 
 -13   2   4       23.44       19.07      3.55 o 
 -12   2   4       89.74       86.58      7.46 o 
 -11   2   4       56.57       65.91      5.40 o 
 -10   2   4       27.93       30.27      2.88 o 
  -9   2   4        0.85       -1.24      1.80 o 
  -8   2   4      731.62      711.45      9.82 o 
  -7   2   4      359.55      344.48      5.97 o 
  -6   2   4     1683.43     1693.60     20.86 o 
  -5   2   4     4263.40     4174.50     41.02 o 
  -4   2   4     1011.74      986.09     11.77 o 
  -3   2   4       38.62       32.60      1.86 o 
  -2   2   4      131.30      139.92      4.27 o 
  -1   2   4       76.56       73.96      3.22 o 
   0   2   4      176.44      188.34      7.26 o 
   1   2   4       18.81       19.04      1.96 o 
   2   2   4       95.20       95.29      6.48 o 
   3   2   4       15.62       18.99      2.41 o 
   4   2   4      322.86      350.46      9.00 o 
   5   2   4      330.05      321.77      8.11 o 
   6   2   4      349.07      333.67      8.64 o 
   7   2   4       64.25       62.14      4.32 o 
   8   2   4      550.59      534.87     10.59 o 
   9   2   4       23.92       23.23      3.76 o 
  10   2   4      255.30      245.58      7.42 o 
  11   2   4       79.56       88.61      7.04 o 
  12   2   4       28.39       33.65      4.63 o 
  13   2   4        0.65        3.24      3.42 o 
  14   2   4        5.36        1.88      3.66 o 
 -17   3   4       25.92       38.45     15.82 o 
 -16   3   4        8.87        6.90      8.04 o 
 -15   3   4       37.32       34.77      4.91 o 
 -14   3   4       43.35       40.52      4.77 o 
 -13   3   4        9.29        8.02      3.06 o 
 -12   3   4        0.25        0.41      2.31 o 
 -11   3   4        0.08       -3.02      2.01 o 
 -10   3   4       41.17       39.51      9.67 o 
  -9   3   4        1.09        0.58      1.49 o 
  -8   3   4      216.46      224.14      4.88 o 
  -7   3   4       15.52       12.24      1.67 o 
  -6   3   4     1615.93     1539.83     17.37 o 
  -5   3   4      168.20      169.16      5.17 o 
  -4   3   4        4.91        6.04      1.22 o 
  -3   3   4      351.46      335.70      6.56 o 
  -2   3   4        8.91        7.93      1.61 o 
  -1   3   4      282.28      301.67      6.48 o 
   0   3   4       95.15       89.33      2.82 o 
   1   3   4      529.86      573.86      9.30 o 
   2   3   4      493.26      532.38     17.28 o 
   3   3   4       57.94       71.53      3.62 o 
   4   3   4        3.21        3.25      2.74 o 
   5   3   4      344.30      347.26      8.38 o 
   6   3   4       28.27       21.48      2.98 o 
   7   3   4        2.71        3.02      2.26 o 
   8   3   4        8.18        3.12      3.45 o 
   9   3   4        1.44       -3.49      3.10 o 
  10   3   4       50.22       45.13      4.88 o 
  11   3   4        2.52        2.82      3.12 o 
  12   3   4       78.64       74.81      6.22 o 
  13   3   4        4.77        4.74      3.42 o 
  14   3   4        0.02        1.19      3.58 o 
 -17   4   4        2.42        3.05      4.43 o 
 -16   4   4       41.09       50.96      9.25 o 
 -15   4   4       27.05       25.47      4.65 o 
 -14   4   4       20.85       23.38      4.20 o 
 -13   4   4       84.88       79.54      5.85 o 
 -12   4   4        2.06        1.54      2.83 o 
 -11   4   4       57.34       57.56      4.78 o 
 -10   4   4       34.25       27.86      2.83 o 
  -9   4   4       20.48       18.21      2.99 o 
  -8   4   4       35.58       30.58      2.65 o 
  -7   4   4      304.36      300.88      6.77 o 
  -6   4   4      101.62      110.64      4.12 o 
  -5   4   4       36.92       34.38      2.05 o 
  -4   4   4       20.00       13.56      1.57 o 
  -3   4   4        9.12        6.95      1.37 o 
  -2   4   4      632.40      657.29     11.31 o 
  -1   4   4      150.98      156.67      4.42 o 
   0   4   4        6.38        5.44      1.26 o 
   1   4   4      610.54      638.17     11.39 o 
   2   4   4      983.95     1075.00     16.49 o 
   3   4   4       13.92       21.86      3.56 o 
   4   4   4       18.97       16.68      3.26 o 
   5   4   4       13.71        5.97      2.91 o 
   6   4   4       89.71       96.27      6.70 o 
   7   4   4       31.16       25.11      4.35 o 
   8   4   4      138.18      136.26      8.29 o 
   9   4   4       88.00       70.32     15.29 o 
  10   4   4       40.69       27.57      5.19 o 
  11   4   4        3.60        5.07      3.31 o 
  12   4   4        6.44        9.24      3.86 o 
  13   4   4       13.57        9.20      3.88 o 
  14   4   4        4.39        0.70      4.49 o 
 -17   5   4       40.58       49.31      7.37 o 
 -16   5   4        5.40        3.31      4.94 o 
 -15   5   4       14.65       19.35      6.05 o 
 -14   5   4       20.60       19.37      4.18 o 
 -13   5   4        1.57        2.07      3.03 o 
 -12   5   4       97.58      105.00      6.35 o 
 -11   5   4      114.11      102.39      8.54 o 
 -10   5   4      280.68      264.63      7.07 o 
  -9   5   4       52.70       53.93      3.53 o 
  -8   5   4        0.00       -0.29      1.53 o 
  -7   5   4        0.03        3.45      1.65 o 
  -6   5   4        1.54       -0.10      1.41 o 
  -5   5   4      288.03      314.09      5.82 o 
  -4   5   4       85.70       93.21      3.15 o 
  -3   5   4      392.14      397.83      6.62 o 
  -2   5   4        5.19        2.77      1.26 o 
  -1   5   4        0.34       -1.45      1.69 o 
   0   5   4        4.16        5.88      2.08 o 
   1   5   4      297.53      305.51     10.05 o 
   2   5   4        0.05        0.08      2.14 o 
   3   5   4       49.80       40.95      4.60 o 
   4   5   4      572.66      562.61     22.68 o 
   5   5   4      158.23      156.72     11.48 o 
   6   5   4       42.93       41.42      5.53 o 
   7   5   4        3.84        5.69      3.15 o 
   8   5   4       74.04       64.99      7.11 o 
   9   5   4       91.27       85.83      7.56 o 
  10   5   4        7.17        5.69      5.33 o 
  11   5   4        3.48        1.84      4.31 o 
  12   5   4        0.94        5.53      3.63 o 
  13   5   4        1.57       -0.07      5.18 o 
 -16   6   4        1.77        1.11      3.76 o 
 -15   6   4        6.93        3.13      5.41 o 
 -14   6   4       22.66       26.72      7.77 o 
 -13   6   4       21.11       17.66      3.93 o 
 -12   6   4       28.65       31.22      4.34 o 
 -11   6   4       26.63       33.68      3.52 o 
 -10   6   4        1.26       -2.75      1.83 o 
  -9   6   4        2.68       -0.44      1.78 o 
  -8   6   4       36.18       33.48      2.99 o 
  -7   6   4       27.11       30.98      2.82 o 
  -6   6   4       48.04       49.78      3.35 o 
  -5   6   4      127.76      138.92      4.02 o 
  -4   6   4       79.11       96.56      6.40 o 
  -3   6   4      361.19      378.93      7.96 o 
  -2   6   4      118.56      104.90      4.36 o 
  -1   6   4       84.63       93.74      3.91 o 
   0   6   4       11.80        9.81      3.70 o 
   1   6   4       28.57       35.30     10.52 o 
   2   6   4       33.51       25.52      4.03 o 
   3   6   4        6.95        5.58      3.04 o 
   4   6   4       99.45       99.57      7.49 o 
   5   6   4      255.40      234.69     15.47 o 
   6   6   4        9.31       16.53      3.78 o 
   7   6   4        8.54        6.71      3.55 o 
   8   6   4       42.36       30.09      5.34 o 
   9   6   4        1.61       -2.15      3.39 o 
  10   6   4       26.20       20.87      7.61 o 
  11   6   4       39.48       32.25      6.26 o 
  12   6   4        1.42       -3.00      4.21 o 
  13   6   4        2.46        4.28      3.79 o 
 -15   7   4        0.57       -2.20      3.44 o 
 -14   7   4        3.08        1.48      5.19 o 
 -13   7   4        9.99       12.14      3.82 o 
 -12   7   4      156.35      160.65      7.92 o 
 -11   7   4      110.38      122.61      6.46 o 
 -10   7   4      155.63      163.94      6.17 o 
  -9   7   4       22.18       23.61      3.61 o 
  -8   7   4       53.77       56.20      4.79 o 
  -7   7   4       17.33       17.60      3.56 o 
  -6   7   4        1.51        1.87      1.99 o 
  -5   7   4      148.29      150.35      5.27 o 
  -4   7   4      377.62      395.08      9.42 o 
  -3   7   4       68.31       65.49      3.80 o 
  -2   7   4       26.44       26.31      2.57 o 
  -1   7   4       54.94       60.13      3.52 o 
   0   7   4       52.17       60.07      4.56 o 
   1   7   4       53.74       52.00      5.27 o 
   2   7   4      187.49      170.06      8.31 o 
   3   7   4      145.11      148.22     11.71 o 
   4   7   4        0.32        1.63      3.01 o 
   5   7   4       50.61       33.91      5.15 o 
   6   7   4       11.10        2.28      3.24 o 
   7   7   4       85.27       67.13      7.00 o 
   8   7   4      350.37      324.70     13.20 o 
   9   7   4       35.28       22.80      5.39 o 
  10   7   4      236.87      211.77     11.90 o 
  11   7   4       51.61       38.36      6.72 o 
  12   7   4        0.36        0.71      4.87 o 
 -15   8   4        0.01        3.18      3.98 o 
 -14   8   4       15.09       21.85      4.50 o 
 -13   8   4        6.83        7.26      3.70 o 
 -12   8   4       43.81       36.09      4.00 o 
 -11   8   4       86.16       78.96      5.00 o 
 -10   8   4      108.35      119.63      5.69 o 
  -9   8   4       34.63       35.08      4.24 o 
  -8   8   4       25.26       22.21      4.96 o 
  -7   8   4        0.62        0.91      2.36 o 
  -6   8   4       78.56       80.57      8.83 o 
  -5   8   4       13.34        9.48      2.88 o 
  -4   8   4       24.39       27.68      3.05 o 
  -3   8   4        1.20        0.90      1.97 o 
  -2   8   4       13.83       12.76      2.28 o 
  -1   8   4       14.56       18.31      2.57 o 
   0   8   4       10.08       12.66      2.59 o 
   1   8   4       66.39       61.97      5.88 o 
   2   8   4      583.66      583.84     19.38 o 
   3   8   4      723.81      712.23     18.87 o 
   4   8   4       43.74       37.72     12.05 o 
   5   8   4        0.04        5.19      3.53 o 
   6   8   4        8.31        7.51      3.92 o 
   7   8   4       10.11        9.77      4.35 o 
   8   8   4        9.38        2.53      4.13 o 
   9   8   4        3.73       -4.24      3.98 o 
  10   8   4        4.62       -0.38      3.88 o 
  11   8   4        0.13        2.58      4.72 o 
 -14   9   4        0.64       -1.53      4.53 o 
 -13   9   4       14.52       18.03      5.75 o 
 -12   9   4       11.43        9.81      3.67 o 
 -11   9   4       82.55       87.81      7.03 o 
 -10   9   4        5.39        2.03      3.03 o 
  -9   9   4        4.04        6.28      3.19 o 
  -8   9   4       77.74       71.05      6.47 o 
  -7   9   4       55.10       52.84      8.26 o 
  -6   9   4        6.26        2.06      2.68 o 
  -5   9   4      292.47      285.30     17.79 o 
  -4   9   4       57.67       57.24      4.08 o 
  -3   9   4      187.38      172.41      5.67 o 
  -2   9   4       30.92       31.11      3.67 o 
  -1   9   4      302.57      310.43      9.74 o 
   0   9   4       11.40        5.54      2.46 o 
   1   9   4       11.48       16.33      3.65 o 
   2   9   4       43.41       41.81      5.57 o 
   3   9   4      430.15      440.16     14.73 o 
   4   9   4      335.54      324.02     12.74 o 
   5   9   4        2.36       -2.09      3.18 o 
   6   9   4        0.33       -0.46      3.25 o 
   7   9   4        0.38       -3.04      3.58 o 
   8   9   4        5.99       12.02      4.74 o 
   9   9   4        6.45       14.31      8.56 o 
  10   9   4       15.91       16.37      6.52 o 
 -13  10   4       57.87       68.19      6.57 o 
 -12  10   4        4.64        5.84      3.82 o 
 -11  10   4        0.03        3.65      3.34 o 
 -10  10   4        0.87        3.17      3.10 o 
  -9  10   4       23.85       20.00      3.94 o 
  -8  10   4        1.59        1.68      3.33 o 
  -7  10   4        0.60        2.30      2.91 o 
  -6  10   4       61.45       69.90      5.82 o 
  -5  10   4       30.36       32.38      8.61 o 
  -4  10   4       14.64       12.94      3.31 o 
  -3  10   4        3.18        0.56      2.17 o 
  -2  10   4       34.18       32.86      3.82 o 
  -1  10   4        0.12       -2.24      2.35 o 
   0  10   4      230.49      255.94      9.20 o 
   1  10   4      160.31      172.19     10.29 o 
   2  10   4       21.58       20.56      7.64 o 
   3  10   4       20.54       14.07      6.76 o 
   4  10   4        4.12        6.59      4.25 o 
   5  10   4        1.00        5.03      4.12 o 
   6  10   4       20.79       16.11      5.23 o 
   7  10   4        3.39       -2.02      3.67 o 
   8  10   4        5.29        4.79      4.52 o 
   9  10   4        0.95       -5.72      3.81 o 
 -11  11   4        0.41        0.74      4.62 o 
 -10  11   4       25.11       17.48      4.38 o 
  -9  11   4       24.44       28.34      4.74 o 
  -8  11   4       18.89       16.61      4.10 o 
  -7  11   4        0.13        5.35      3.23 o 
  -6  11   4        0.81       -0.29      2.76 o 
  -5  11   4       51.08       47.41      4.61 o 
  -4  11   4       53.00       51.91      4.88 o 
  -3  11   4        5.61        4.32      3.03 o 
  -2  11   4       66.86       71.43      4.64 o 
  -1  11   4      271.79      271.43      8.44 o 
   0  11   4       58.91       56.80      4.80 o 
   1  11   4      194.25      196.76      7.68 o 
   2  11   4        0.00        0.86      3.14 o 
   3  11   4        6.84        7.72      3.65 o 
   4  11   4       10.30       13.79      4.92 o 
   5  11   4        1.88        1.85      4.19 o 
   6  11   4        1.21       -1.34      4.18 o 
   7  11   4        0.67       -0.22      4.88 o 
   8  11   4        6.52       12.30      5.21 o 
  -9  12   4        0.68       -5.05      4.13 o 
  -8  12   4        4.26        2.05      6.75 o 
  -7  12   4        0.86        0.22      3.25 o 
  -6  12   4       18.86       11.84      3.61 o 
  -5  12   4        9.37        6.55      3.14 o 
  -4  12   4       67.40       59.93      5.24 o 
  -3  12   4       46.06       41.46      4.00 o 
  -2  12   4       78.71       80.12      7.80 o 
  -1  12   4      114.27      110.93      6.92 o 
   0  12   4      126.38      136.08      6.85 o 
   1  12   4        0.08        0.36      2.68 o 
   2  12   4        8.20        6.33      5.61 o 
   3  12   4       19.50       17.91      4.37 o 
   4  12   4        8.70        9.56      4.14 o 
   5  12   4        0.96        1.88      4.52 o 
   6  12   4        0.48       -3.11      7.60 o 
  -7  13   4       48.02       38.86      6.96 o 
  -6  13   4       21.89       23.47      6.42 o 
  -5  13   4        3.05        1.55      6.90 o 
  -4  13   4        0.02        2.64      3.99 o 
  -3  13   4        0.36       -1.40      3.53 o 
  -2  13   4        1.62        1.72      2.93 o 
  -1  13   4       60.38       61.18      5.18 o 
   0  13   4       41.55       48.80      5.10 o 
   1  13   4        5.59        8.42      3.57 o 
   2  13   4        0.07       -0.55      3.91 o 
   3  13   4        2.99        2.22      4.72 o 
 -17   1   5        0.82        4.97      4.50 o 
 -16   1   5        0.26        0.34      3.94 o 
 -15   1   5       12.83       12.03      3.77 o 
 -14   1   5       26.18       27.88      7.44 o 
 -13   1   5       77.12       65.95      7.22 o 
 -12   1   5       21.11       22.24      3.23 o 
 -11   1   5      631.68      638.73     12.05 o 
 -10   1   5       15.10       14.25      2.41 o 
  -9   1   5       27.05       19.19      2.44 o 
  -8   1   5       18.17       16.38      2.49 o 
  -7   1   5      374.01      352.86      7.49 o 
  -6   1   5      383.96      364.75      6.95 o 
  -5   1   5        2.46        1.46      1.56 o 
  -4   1   5      187.09      205.04      5.36 o 
  -3   1   5       26.17       26.80      2.43 o 
  -2   1   5      646.28      663.46     16.10 o 
  -1   1   5      229.82      228.68      6.29 o 
   0   1   5      348.82      362.92      8.65 o 
   1   1   5     1472.29     1538.49     20.32 o 
   2   1   5        8.51        7.21      4.42 o 
   3   1   5      177.70      182.62      6.29 o 
   4   1   5       49.91       53.60      4.52 o 
   5   1   5       27.01       22.46      3.01 o 
   6   1   5       87.51       81.73      7.93 o 
   7   1   5     2025.78     2015.42     26.95 o 
   8   1   5      285.41      309.04      8.41 o 
   9   1   5        0.61       -0.71      2.21 o 
  10   1   5       54.75       48.36      4.35 o 
  11   1   5        1.08        0.24      3.27 o 
  12   1   5        2.50       -1.60      3.25 o 
  13   1   5        9.09       10.58      4.25 o 
 -17   2   5        1.04       -2.31      4.22 o 
 -16   2   5        0.36       -1.12      4.04 o 
 -15   2   5        1.57       -2.62      2.96 o 
 -14   2   5        0.11       -0.08      2.87 o 
 -13   2   5       49.53       47.39      4.83 o 
 -12   2   5        2.56       -0.37      2.56 o 
 -11   2   5        2.41        2.49      2.15 o 
 -10   2   5        2.56        1.07      2.24 o 
  -9   2   5      131.77      127.70      4.78 o 
  -8   2   5       55.63       60.11      3.44 o 
  -7   2   5      175.28      151.55      9.94 o 
  -6   2   5      183.70      180.62      4.21 o 
  -5   2   5      126.85      135.52      3.70 o 
  -4   2   5        1.83        2.82      1.31 o 
  -3   2   5        0.19        3.82      1.55 o 
  -2   2   5        0.00        0.11      1.78 o 
  -1   2   5       15.43       17.58      3.09 o 
   0   2   5       36.98       38.04      2.40 o 
   1   2   5      231.11      281.30      6.54 o 
   2   2   5      109.52      122.95      5.02 o 
   3   2   5        0.57        2.87      1.88 o 
   4   2   5       24.86       18.79      2.82 o 
   5   2   5      577.81      565.47     12.09 o 
   6   2   5      153.99      155.17      6.55 o 
   7   2   5      205.50      211.57      7.90 o 
   8   2   5       55.57       52.28      5.11 o 
   9   2   5        0.39       -2.63      2.50 o 
  10   2   5        8.93        4.48      3.31 o 
  11   2   5       32.82       24.69      4.53 o 
  12   2   5        3.31        6.43      3.66 o 
  13   2   5        0.35        4.33      3.73 o 
 -17   3   5       10.08        1.72      9.00 o 
 -16   3   5        0.48        0.65      3.58 o 
 -15   3   5        3.94        4.41      3.40 o 
 -14   3   5        1.67        5.52      3.27 o 
 -13   3   5        2.50       -1.65      2.67 o 
 -12   3   5       56.92       60.34      5.86 o 
 -11   3   5       21.94       21.95      3.57 o 
 -10   3   5        3.66        3.94      2.37 o 
  -9   3   5       16.60       19.17      3.06 o 
  -8   3   5      113.51      121.80      7.24 o 
  -7   3   5       86.50       82.90      4.66 o 
  -6   3   5      410.07      397.34      8.52 o 
  -5   3   5      490.93      480.07      7.41 o 
  -4   3   5      123.85      110.49      3.39 o 
  -3   3   5      180.70      185.86      6.03 o 
  -2   3   5      445.30      463.50      9.34 o 
  -1   3   5       11.83       13.29      2.17 o 
   0   3   5       82.40       86.92      3.21 o 
   1   3   5       68.44       75.24      3.49 o 
   2   3   5      107.79      105.53      4.57 o 
   3   3   5       27.01       29.34      3.03 o 
   4   3   5        3.36        3.51      2.69 o 
   5   3   5       86.87       95.85     10.91 o 
   6   3   5        2.45       -1.42      2.62 o 
   7   3   5       24.65       19.12      6.31 o 
   8   3   5       33.83       44.10     12.37 o 
   9   3   5        0.19       -0.18      2.96 o 
  10   3   5       58.36       62.85      8.18 o 
  11   3   5       56.69       58.63      6.08 o 
  12   3   5       27.49       37.06      5.56 o 
  13   3   5        3.14        0.59      3.52 o 
 -17   4   5        4.84        4.11      4.84 o 
 -16   4   5       16.44       18.42      4.50 o 
 -15   4   5       15.59       17.50      4.27 o 
 -14   4   5       15.14       11.62      4.35 o 
 -13   4   5       29.65       33.23      4.56 o 
 -12   4   5       45.54       36.73      4.59 o 
 -11   4   5       84.37       77.15      9.75 o 
 -10   4   5      234.47      235.91      8.23 o 
  -9   4   5      135.51      118.80      4.81 o 
  -8   4   5       73.97       71.77      3.84 o 
  -7   4   5       66.96       64.74      3.54 o 
  -6   4   5        3.78        2.01      2.87 o 
  -5   4   5      217.32      230.07      7.97 o 
  -4   4   5       51.87       53.22      3.93 o 
  -3   4   5       92.48       94.98      4.80 o 
  -2   4   5       82.54       81.51      4.41 o 
  -1   4   5       28.27       26.47      2.52 o 
   0   4   5      642.48      646.58     13.43 o 
   1   4   5        6.79        4.66      2.19 o 
   2   4   5      133.72      133.92     11.76 o 
   3   4   5        9.18       10.87      6.44 o 
   4   4   5       25.30       27.48      4.41 o 
   5   4   5       20.62       23.53      4.43 o 
   6   4   5       55.31       40.09      5.32 o 
   7   4   5        0.04       -5.41      3.79 o 
   8   4   5       34.00       26.37      5.36 o 
   9   4   5       17.40       24.82      5.34 o 
  10   4   5       22.35       11.79      3.91 o 
  11   4   5        1.50        7.05      3.72 o 
  12   4   5       48.54       66.83      6.57 o 
 -16   5   5        5.42        7.37      4.15 o 
 -15   5   5        6.45        3.51      3.61 o 
 -14   5   5        1.38        1.02      3.37 o 
 -13   5   5       15.40       11.93      3.74 o 
 -12   5   5       44.81       51.24      5.07 o 
 -11   5   5       51.41       60.08      7.62 o 
 -10   5   5      175.45      177.01     10.53 o 
  -9   5   5      116.42      106.24      4.80 o 
  -8   5   5      196.98      218.76      6.31 o 
  -7   5   5        2.10        2.06      1.84 o 
  -6   5   5       54.89       59.93      5.85 o 
  -5   5   5       60.71       60.14      2.90 o 
  -4   5   5       22.95       24.77      2.40 o 
  -3   5   5        0.99       -3.34      2.69 o 
  -2   5   5      276.31      287.56      8.29 o 
  -1   5   5       33.32       33.83      3.58 o 
   0   5   5      219.74      210.44     11.42 o 
   1   5   5      157.10      164.27     12.76 o 
   2   5   5       15.73       12.41      3.47 o 
   3   5   5       12.99       15.51      3.64 o 
   4   5   5       16.76       12.69      3.79 o 
   5   5   5      147.15      129.24      8.16 o 
   6   5   5       46.36       49.35      9.25 o 
   7   5   5       80.82       73.48      7.11 o 
   8   5   5      274.90      234.49     11.33 o 
   9   5   5       78.85       78.36      8.02 o 
  10   5   5       18.80       11.82      4.70 o 
  11   5   5       11.73       12.95      5.34 o 
  12   5   5       12.70       17.80      4.65 o 
 -16   6   5        1.94       -0.29      3.82 o 
 -15   6   5       22.50       20.01      4.64 o 
 -14   6   5       87.49       78.24      9.98 o 
 -13   6   5        6.19        2.04      3.32 o 
 -12   6   5      149.27      152.06      7.79 o 
 -11   6   5        0.45        1.67      2.84 o 
 -10   6   5       33.42       38.83      3.64 o 
  -9   6   5       73.47       66.20      4.25 o 
  -8   6   5       47.77       56.09      7.02 o 
  -7   6   5       15.14       18.97      2.60 o 
  -6   6   5       28.12       29.51      4.53 o 
  -5   6   5        3.09        1.72      2.78 o 
  -4   6   5       59.60       70.56      3.94 o 
  -3   6   5      107.34      110.46      5.47 o 
  -2   6   5        2.00        4.76      2.29 o 
  -1   6   5       69.69       68.76      4.84 o 
   0   6   5        3.17        3.66      2.40 o 
   1   6   5      549.75      529.68     47.67 o 
   2   6   5        5.98        6.25      3.26 o 
   3   6   5       26.19       24.62      4.46 o 
   4   6   5       29.19       16.51      6.32 o 
   5   6   5       11.70       12.41      5.04 o 
   6   6   5        4.04        6.55      4.87 o 
   7   6   5        0.86        0.70      3.36 o 
   8   6   5       12.61        6.84      6.67 o 
   9   6   5        1.18       -3.71      4.81 o 
  10   6   5        4.99       -3.27      4.22 o 
  11   6   5        0.20        4.48      4.98 o 
 -15   7   5        0.18        3.01      3.73 o 
 -14   7   5       29.96       29.64      4.94 o 
 -13   7   5       42.33       40.96      5.20 o 
 -12   7   5       20.33       30.12      4.64 o 
 -11   7   5       29.23       20.48      3.35 o 
 -10   7   5        8.00        9.47      2.73 o 
  -9   7   5       10.99        8.04      3.32 o 
  -8   7   5        1.66        0.74      2.60 o 
  -7   7   5       70.35       79.37      5.57 o 
  -6   7   5        0.18        1.27      2.36 o 
  -5   7   5       19.97       23.88      6.14 o 
  -4   7   5       70.27       71.25      6.79 o 
  -3   7   5       67.88       67.54      4.72 o 
  -2   7   5      275.71      266.73      7.69 o 
  -1   7   5     1272.03     1275.61     21.65 o 
   0   7   5       59.62       60.23      5.57 o 
   1   7   5        3.78        1.53      3.16 o 
   2   7   5      180.07      157.56      8.83 o 
   3   7   5       17.20       15.08      4.16 o 
   4   7   5        2.66        2.61      3.22 o 
   5   7   5        9.24        8.33      4.01 o 
   6   7   5       23.33       26.90      8.12 o 
   7   7   5       19.96       15.93      4.63 o 
   8   7   5       27.39       12.42      4.84 o 
   9   7   5        0.55        3.75      4.55 o 
  10   7   5        0.04       -1.42      3.99 o 
  11   7   5        4.00       -0.63      4.71 o 
 -14   8   5        9.26        4.92      4.99 o 
 -13   8   5        0.09       -4.12      3.92 o 
 -12   8   5       36.52       40.91      6.60 o 
 -11   8   5        2.54       -0.94      3.02 o 
 -10   8   5       51.03       47.40      6.60 o 
  -9   8   5        9.48       12.33      3.36 o 
  -8   8   5       44.49       45.10      4.87 o 
  -7   8   5        4.24        2.80      2.79 o 
  -6   8   5        2.65       -1.57      2.35 o 
  -5   8   5       80.41       82.99      5.87 o 
  -4   8   5        8.50       11.62      3.26 o 
  -3   8   5      127.66      138.00      5.36 o 
  -2   8   5        0.28       -0.87      2.69 o 
  -1   8   5       38.39       40.98      4.02 o 
   0   8   5        7.00        7.73      3.16 o 
   1   8   5      323.78      332.67     29.00 o 
   2   8   5        0.27       -2.48      3.12 o 
   3   8   5       16.36       21.92      7.44 o 
   4   8   5       23.93       22.63     11.73 o 
   5   8   5       78.86       60.46      7.04 o 
   6   8   5       30.93       35.69      6.10 o 
   7   8   5      102.49       71.55      7.79 o 
   8   8   5        3.09        5.82      4.49 o 
   9   8   5        2.45        1.17      4.33 o 
  10   8   5        9.19       -1.42      4.26 o 
 -13   9   5        4.05        7.20      5.16 o 
 -12   9   5        0.73        3.86      4.47 o 
 -11   9   5       33.38       26.89      4.51 o 
 -10   9   5        6.04        7.88      3.56 o 
  -9   9   5       25.14       20.19      5.37 o 
  -8   9   5       39.79       36.78      4.85 o 
  -7   9   5       10.45        9.64      3.32 o 
  -6   9   5        2.11       -3.40      2.72 o 
  -5   9   5       52.93       60.26     10.42 o 
  -4   9   5        1.76        2.35      4.42 o 
  -3   9   5       17.58       14.88      2.80 o 
  -2   9   5       12.85        7.20      2.50 o 
  -1   9   5       32.16       39.12      5.45 o 
   0   9   5      222.77      239.58      9.10 o 
   1   9   5       37.29       33.95      9.96 o 
   2   9   5      273.43      252.98     11.38 o 
   3   9   5       13.78       10.96      4.40 o 
   4   9   5        3.19        5.30      6.75 o 
   5   9   5        6.62        0.83      3.74 o 
   6   9   5       39.05       31.31      6.03 o 
   7   9   5        0.25       -2.62      3.34 o 
   8   9   5        9.63        5.12      4.53 o 
   9   9   5        4.33        4.08      4.85 o 
 -12  10   5       16.36       16.16      5.80 o 
 -11  10   5        6.24        5.97      3.75 o 
 -10  10   5        1.32        1.64      3.35 o 
  -9  10   5       24.96       24.96      4.49 o 
  -8  10   5       63.53       65.02      6.01 o 
  -7  10   5       11.78        8.99      3.86 o 
  -6  10   5       54.17       57.22      5.61 o 
  -5  10   5       22.83       15.75      4.08 o 
  -4  10   5       47.73       45.86      4.64 o 
  -3  10   5       48.81       44.64      5.02 o 
  -2  10   5        6.38        5.21      2.99 o 
  -1  10   5      252.90      274.25      9.95 o 
   0  10   5       76.61       85.82      6.53 o 
   1  10   5       91.31       87.51      6.57 o 
   2  10   5        1.34       -4.45      7.12 o 
   3  10   5       27.45       27.36      5.68 o 
   4  10   5        6.22        6.04      4.19 o 
   5  10   5        1.64        1.35      4.03 o 
   6  10   5       25.94       16.56     12.59 o 
   7  10   5        0.00       -0.63      4.16 o 
   8  10   5        2.94        1.86      5.35 o 
 -10  11   5        0.59        0.60      3.44 o 
  -9  11   5        0.17       -3.71      3.29 o 
  -8  11   5        1.38        1.99      3.65 o 
  -7  11   5       19.04       22.84      7.59 o 
  -6  11   5        8.02        6.40      3.75 o 
  -5  11   5       77.37       76.64      7.58 o 
  -4  11   5       17.07       20.31      4.12 o 
  -3  11   5       57.51       62.71      6.50 o 
  -2  11   5        5.61        5.87      2.85 o 
  -1  11   5       45.52       50.10      8.77 o 
   0  11   5       72.37       61.60      9.64 o 
   1  11   5       31.07       35.71      5.01 o 
   2  11   5        3.24       -0.34      3.35 o 
   3  11   5        2.28        5.64      4.28 o 
   4  11   5       12.87        7.92      4.74 o 
   5  11   5        0.14       -1.08      4.19 o 
   6  11   5        3.50       -0.33      4.67 o 
  -8  12   5        5.97        4.31      3.85 o 
  -7  12   5        1.07        4.04      3.90 o 
  -6  12   5        2.71        6.53      3.57 o 
  -5  12   5        0.78       -1.05      3.07 o 
  -4  12   5       24.62       21.03      8.88 o 
  -3  12   5       11.09       10.45      4.93 o 
  -2  12   5       70.01       65.48      5.54 o 
  -1  12   5       50.79       51.51      5.11 o 
   0  12   5        0.46       -0.81      3.38 o 
   1  12   5        8.18        4.91      3.94 o 
   2  12   5       26.42       27.09      5.82 o 
   3  12   5        3.16        2.57      3.66 o 
   4  12   5        0.05        2.16      3.98 o 
  -4  13   5        1.92        3.82      4.05 o 
  -3  13   5        2.98       -2.54      3.81 o 
  -2  13   5        4.46        6.47      3.97 o 
  -1  13   5        9.67       10.43      3.83 o 
   0  13   5        0.07       -0.36      3.69 o 
 -17   0   6        3.30        4.43      6.37 o 
 -16   0   6        2.22        5.80      6.27 o 
 -15   0   6      126.38      106.82      8.70 o 
 -14   0   6        1.34        5.81      3.93 o 
 -13   0   6       83.72       77.73      7.26 o 
 -12   0   6       35.87       20.50      4.61 o 
 -11   0   6        3.54        5.90      3.37 o 
 -10   0   6      505.36      532.74     16.24 o 
  -9   0   6      766.15      734.71     18.22 o 
  -8   0   6        0.28        2.31      4.10 o 
  -7   0   6      440.20      421.03     12.48 o 
  -6   0   6       30.33       23.07      3.78 o 
  -5   0   6       15.04       18.38      3.50 o 
  -4   0   6      228.55      244.51      9.06 o 
  -3   0   6      890.69     1001.39     29.81 o 
  -2   0   6      187.07      216.63     11.69 o 
  -1   0   6      201.37      191.02     10.80 o 
   0   0   6       81.86       82.13      5.66 o 
   1   0   6      152.43      143.22      7.24 o 
   2   0   6      326.88      319.97     10.74 o 
   3   0   6      106.01       97.38      8.80 o 
   4   0   6       25.92       25.34      4.27 o 
   5   0   6      194.81      179.82      9.02 o 
   6   0   6      774.02      812.52     25.33 o 
   7   0   6      279.50      282.80     11.78 o 
   8   0   6        0.00       -2.18      3.47 o 
   9   0   6       64.40       51.62      6.75 o 
  10   0   6       31.58       32.59      9.23 o 
  11   0   6       16.50       32.17      9.54 o 
  12   0   6        0.22       -5.95      5.31 o 
 -17   1   6        2.14        2.36      4.49 o 
 -16   1   6        5.59        5.47      3.74 o 
 -15   1   6        1.10       -0.12      3.20 o 
 -14   1   6       12.61       11.62      3.71 o 
 -13   1   6       10.57        5.87      3.05 o 
 -12   1   6        0.50        1.72      2.45 o 
 -11   1   6        4.35        3.31      2.33 o 
 -10   1   6        3.33        3.41      2.73 o 
  -9   1   6        1.31        2.90      2.05 o 
  -8   1   6      232.37      232.25      6.49 o 
  -7   1   6      133.58      124.83      6.91 o 
  -6   1   6      167.55      175.35      5.40 o 
  -5   1   6        2.78        3.91      1.97 o 
  -4   1   6      271.51      286.99      6.88 o 
  -3   1   6      219.77      227.01      6.78 o 
  -2   1   6       20.23       28.31      3.07 o 
  -1   1   6      513.81      590.95     14.51 o 
   0   1   6       30.63       36.98      2.72 o 
   1   1   6        1.20        0.89      1.91 o 
   2   1   6        1.41        1.17      3.36 o 
   3   1   6        2.63        3.26      2.27 o 
   4   1   6        6.62        7.26      2.20 o 
   5   1   6        0.14        1.10      2.09 o 
   6   1   6       32.61       36.52      3.71 o 
   7   1   6      564.76      612.37     14.87 o 
   8   1   6        0.60       -2.40      2.82 o 
   9   1   6       28.04       19.03      5.13 o 
  10   1   6        0.46        0.27      3.28 o 
  11   1   6       81.18       93.73      7.35 o 
  12   1   6        0.85        2.61      4.53 o 
 -16   2   6        2.05       -4.81      3.20 o 
 -15   2   6        5.02        3.19      3.55 o 
 -14   2   6        2.95        5.83      3.34 o 
 -13   2   6       12.44        9.25      3.36 o 
 -12   2   6       18.88       17.98      3.81 o 
 -11   2   6      104.92      108.65      6.28 o 
 -10   2   6        0.14        0.80      2.45 o 
  -9   2   6        1.66        3.26      2.47 o 
  -8   2   6      228.64      216.37      7.54 o 
  -7   2   6      255.54      259.14      6.71 o 
  -6   2   6        1.85        1.66      2.21 o 
  -5   2   6        2.34        4.29      1.58 o 
  -4   2   6       25.78       27.91      2.45 o 
  -3   2   6        4.00        3.36      1.76 o 
  -2   2   6       23.73       29.52      3.14 o 
  -1   2   6      203.88      209.81      7.03 o 
   0   2   6      356.38      389.80     10.85 o 
   1   2   6       98.69       98.99      4.96 o 
   2   2   6       38.84       43.69      4.90 o 
   3   2   6       65.45       66.06      4.42 o 
   4   2   6      766.37      783.20     19.70 o 
   5   2   6       89.81       97.34      7.31 o 
   6   2   6      728.29      740.54     19.87 o 
   7   2   6      170.03      169.97      9.10 o 
   8   2   6       16.14        6.07      3.38 o 
   9   2   6       37.61       31.92      7.57 o 
  10   2   6        4.48        3.45      3.57 o 
  11   2   6       50.49       52.68      6.33 o 
 -16   3   6        6.13       11.12      4.12 o 
 -15   3   6       20.67       29.13      4.87 o 
 -14   3   6        0.30        2.65      3.22 o 
 -13   3   6        0.18       -0.02      2.77 o 
 -12   3   6        0.49       -1.57      2.69 o 
 -11   3   6        2.48        0.34      2.61 o 
 -10   3   6       63.50       61.04      6.90 o 
  -9   3   6       15.96       11.12      3.04 o 
  -8   3   6      370.30      376.29     10.15 o 
  -7   3   6        5.67        9.66      2.65 o 
  -6   3   6        2.20       -0.37      2.13 o 
  -5   3   6        1.72       -0.02      1.60 o 
  -4   3   6        8.38        8.33      2.74 o 
  -3   3   6       51.21       53.50      3.53 o 
  -2   3   6        9.24        6.65      4.50 o 
  -1   3   6      182.21      180.57      8.85 o 
   0   3   6       19.71       13.49      3.30 o 
   1   3   6        0.06       -1.65      2.45 o 
   2   3   6        2.90        6.76      3.08 o 
   3   3   6      159.91      178.63     11.53 o 
   4   3   6       12.13       14.20      4.10 o 
   5   3   6      198.04      192.28     19.37 o 
   6   3   6      144.35      138.44      8.76 o 
   7   3   6       28.80       30.64      5.35 o 
   8   3   6        1.57        1.70      3.12 o 
   9   3   6       54.20       55.31      6.09 o 
  10   3   6      102.66      106.77      7.71 o 
  11   3   6       19.30       11.26      4.33 o 
 -16   4   6       10.31       11.02      4.40 o 
 -15   4   6       11.40       11.64      4.14 o 
 -14   4   6       27.96       20.97      4.21 o 
 -13   4   6        0.49       -1.95      2.94 o 
 -12   4   6       30.32       31.80      7.88 o 
 -11   4   6       51.32       46.51      4.87 o 
 -10   4   6        0.90       -1.07      2.43 o 
  -9   4   6       83.63       89.47      5.67 o 
  -8   4   6       23.00       27.33      4.44 o 
  -7   4   6      237.05      256.57      8.29 o 
  -6   4   6        1.74        0.83      2.19 o 
  -5   4   6       34.80       32.83      3.61 o 
  -4   4   6        0.51        0.39      1.70 o 
  -3   4   6       35.70       44.44      4.07 o 
  -2   4   6      228.72      240.50      9.16 o 
  -1   4   6       98.09      114.49      6.62 o 
   0   4   6      242.20      258.82     11.70 o 
   1   4   6       22.34       23.83      4.25 o 
   2   4   6        1.12       -2.71      2.41 o 
   3   4   6        2.40        3.44      3.29 o 
   4   4   6       17.11       12.80      3.99 o 
   5   4   6      212.15      199.99     10.33 o 
   6   4   6      120.81      104.42      8.69 o 
   7   4   6       19.37       11.78      9.03 o 
   8   4   6       20.13       22.52      5.48 o 
   9   4   6        0.05       -4.42      3.78 o 
  10   4   6        0.90        3.06      3.50 o 
  11   4   6       24.49       28.72      6.39 o 
 -15   5   6        6.91       10.55      4.08 o 
 -14   5   6       12.35       13.15      4.15 o 
 -13   5   6       25.92       23.48      4.49 o 
 -12   5   6        3.95        2.72      3.11 o 
 -11   5   6        3.59        1.27      2.93 o 
 -10   5   6       72.11       59.58      5.18 o 
  -9   5   6        1.97       -0.47      2.02 o 
  -8   5   6      106.97      114.25      6.10 o 
  -7   5   6        0.63        0.11      2.34 o 
  -6   5   6       83.19       73.80      6.86 o 
  -5   5   6       29.91       24.45      4.59 o 
  -4   5   6      110.94      118.80      5.82 o 
  -3   5   6      154.54      161.97      6.73 o 
  -2   5   6       14.24       10.59      2.54 o 
  -1   5   6       30.22       30.11      3.72 o 
   0   5   6       72.97       77.09      5.42 o 
   1   5   6       43.39       36.00      5.01 o 
   2   5   6       40.32       45.70      5.70 o 
   3   5   6        8.70        8.72      6.97 o 
   4   5   6       11.84        6.51      6.60 o 
   5   5   6        6.22        3.86      3.35 o 
   6   5   6      110.26       97.24     15.61 o 
   7   5   6      165.23      140.41      9.69 o 
   8   5   6        0.11       -1.11      4.82 o 
   9   5   6        0.33        4.94      6.37 o 
  10   5   6        8.09        3.30      4.76 o 
 -15   6   6       18.61       15.55      4.62 o 
 -14   6   6      138.86      139.03      8.29 o 
 -13   6   6       29.39       23.56      4.58 o 
 -12   6   6        9.67       10.29      4.07 o 
 -11   6   6        0.83        1.73      3.02 o 
 -10   6   6        6.08        3.33      4.06 o 
  -9   6   6        0.09        0.71      2.53 o 
  -8   6   6        5.84        2.19      3.45 o 
  -7   6   6       25.69       15.14      4.28 o 
  -6   6   6        2.53        0.48      3.10 o 
  -5   6   6       49.10       63.57      6.58 o 
  -4   6   6       15.62        8.12      3.87 o 
  -3   6   6      107.09      117.99      7.53 o 
  -2   6   6      102.13      108.73      5.48 o 
  -1   6   6       52.93       69.45      7.89 o 
   0   6   6        0.58        1.84      2.66 o 
   1   6   6       74.70       68.16      6.56 o 
   2   6   6       73.57       72.21     11.34 o 
   3   6   6       11.12        4.25      3.87 o 
   4   6   6       29.46       18.03      4.46 o 
   5   6   6        3.05        3.01      3.61 o 
   6   6   6        0.16       -2.20      3.68 o 
   7   6   6       11.23        8.51      6.67 o 
   8   6   6       41.84       41.62      6.70 o 
   9   6   6        1.73        2.09      4.71 o 
  10   6   6        1.11        3.02      4.85 o 
 -14   7   6        6.73        8.48      5.21 o 
 -13   7   6       11.62       14.28      5.44 o 
 -12   7   6       54.97       37.93      6.67 o 
 -11   7   6        0.57        4.66      8.49 o 
 -10   7   6       12.64        8.95      3.17 o 
  -9   7   6       21.29       21.11      4.02 o 
  -8   7   6       22.75       23.65      4.03 o 
  -7   7   6        2.33        3.24      2.92 o 
  -6   7   6       53.84       66.36      7.16 o 
  -5   7   6        5.15        4.44      3.71 o 
  -4   7   6       43.44       52.42     10.09 o 
  -3   7   6      125.27      122.32      5.85 o 
  -2   7   6      195.47      198.61      7.35 o 
  -1   7   6       67.61       64.41      4.90 o 
   0   7   6      540.60      557.63     14.06 o 
   1   7   6       72.12       74.96      6.98 o 
   2   7   6       76.27       70.86      7.02 o 
   3   7   6        1.28       -0.59      3.23 o 
   4   7   6       16.23       16.96     10.80 o 
   5   7   6       31.75       26.24      8.99 o 
   6   7   6      116.30      112.58      9.15 o 
   7   7   6        0.50        1.21      4.11 o 
   8   7   6        1.87       -5.86      7.06 o 
   9   7   6        4.14        2.26      4.98 o 
 -13   8   6        0.39       -1.52      4.65 o 
 -12   8   6       50.96       44.04      7.22 o 
 -11   8   6        6.77       -0.33      4.26 o 
 -10   8   6        1.82        3.17      3.27 o 
  -9   8   6        2.96       -0.66      2.88 o 
  -8   8   6        9.53        6.93      3.35 o 
  -7   8   6        1.07        0.34      2.88 o 
  -6   8   6       38.09       38.03      9.39 o 
  -5   8   6       30.42       42.83      7.05 o 
  -4   8   6       10.29        6.36      4.42 o 
  -3   8   6       48.89       45.61      5.26 o 
  -2   8   6        3.56        2.12      2.70 o 
  -1   8   6       10.24        7.47      3.03 o 
   0   8   6       45.27       44.37      5.16 o 
   1   8   6      383.23      354.39     18.40 o 
   2   8   6        2.12        2.30      4.08 o 
   3   8   6       13.03       12.22      5.30 o 
   4   8   6        8.30        0.68      3.64 o 
   5   8   6       30.42       26.02      6.22 o 
   6   8   6       28.40       28.40      7.67 o 
   7   8   6        5.15        0.85      4.10 o 
   8   8   6        7.22        3.14      8.42 o 
 -12   9   6       10.03        8.66      7.66 o 
 -11   9   6        0.05        2.72      4.47 o 
 -10   9   6        8.36        5.73      3.38 o 
  -9   9   6       13.51       16.08      4.22 o 
  -8   9   6       18.93       20.15      4.42 o 
  -7   9   6       36.91       40.24      7.72 o 
  -6   9   6       52.77       66.51      9.46 o 
  -5   9   6        7.70       10.91      3.70 o 
  -4   9   6       49.98       48.81      5.88 o 
  -3   9   6      265.35      266.33     10.87 o 
  -2   9   6        6.26        3.81      3.07 o 
  -1   9   6      157.92      170.10      7.44 o 
   0   9   6       27.03       27.70      4.57 o 
   1   9   6       10.66       14.21      4.69 o 
   2   9   6        1.52        0.68      3.88 o 
   3   9   6       11.33       10.24      4.63 o 
   4   9   6       32.68       36.02      6.27 o 
   5   9   6       17.78       11.01     10.93 o 
   6   9   6        4.84       10.67      5.29 o 
   7   9   6        1.14       -3.51      6.05 o 
 -10  10   6        4.62       -0.99      3.51 o 
  -9  10   6        4.14        2.41      3.53 o 
  -8  10   6        0.20       -4.61      3.40 o 
  -7  10   6        2.09        0.84      3.47 o 
  -6  10   6        0.52       -4.66      3.10 o 
  -5  10   6        0.46       -2.10      2.96 o 
  -4  10   6        9.73       13.46      5.43 o 
  -3  10   6        1.15        1.45      3.92 o 
  -2  10   6       18.16       24.79      4.00 o 
  -1  10   6       86.81       93.26      9.43 o 
   0  10   6        9.55       11.48      3.87 o 
   1  10   6       40.40       41.48      5.52 o 
   2  10   6       13.84        8.82      4.62 o 
   3  10   6       36.32       25.41      5.78 o 
   4  10   6        0.75       -2.46      3.74 o 
   5  10   6        0.80        0.06      4.54 o 
  -8  11   6        0.21       -2.92      3.60 o 
  -7  11   6        6.75        6.11      3.93 o 
  -6  11   6        7.75       -0.81      3.26 o 
  -5  11   6        0.04        0.27      3.16 o 
  -4  11   6        5.75       -0.71      3.11 o 
  -3  11   6        6.12        4.53      4.19 o 
  -2  11   6       12.27       15.79      6.10 o 
  -1  11   6        6.30        9.07      3.92 o 
   0  11   6       58.70       66.12      6.58 o 
   1  11   6       33.56       40.10      9.11 o 
   2  11   6        1.30       -3.82      3.76 o 
   3  11   6        1.26        1.63      6.03 o 
  -5  12   6        1.57        0.86      4.04 o 
  -4  12   6        0.11       -0.21      5.00 o 
  -3  12   6        6.86        0.11      5.05 o 
  -2  12   6        0.13       -2.29      4.97 o 
  -1  12   6        0.50       -3.45      3.58 o 
   0  12   6        2.29       -1.66      5.66 o 
 -16   1   7        2.83       -0.11      4.42 o 
 -15   1   7       16.24       18.69      4.38 o 
 -14   1   7        1.13       -4.52      3.01 o 
 -13   1   7       31.91       28.61      4.55 o 
 -12   1   7        0.25        1.07      2.81 o 
 -11   1   7       18.57        9.81      3.61 o 
 -10   1   7        1.60        0.84      2.84 o 
  -9   1   7      243.36      223.13      8.19 o 
  -8   1   7       75.44       76.29      5.89 o 
  -7   1   7       57.58       53.52      3.84 o 
  -6   1   7      187.02      215.39      6.51 o 
  -5   1   7       27.13       28.52      2.73 o 
  -4   1   7        9.75        7.98      2.12 o 
  -3   1   7      105.69      113.37      5.55 o 
  -2   1   7        0.13       -0.34      2.14 o 
  -1   1   7       82.94       96.83      4.12 o 
   0   1   7        4.71        0.65      1.69 o 
   1   1   7        0.37       -0.07      2.15 o 
   2   1   7       24.95       22.66      4.71 o 
   3   1   7      377.10      393.91     11.13 o 
   4   1   7       29.40       31.23      4.11 o 
   5   1   7       48.99       42.95      5.51 o 
   6   1   7       88.55       97.31      6.67 o 
   7   1   7       16.04       14.81      4.19 o 
   8   1   7       14.36       19.83      4.53 o 
   9   1   7       37.89       41.22      7.38 o 
  10   1   7        3.87        6.33      6.58 o 
 -16   2   7        0.03        1.59      3.80 o 
 -15   2   7        0.13       -1.28      3.98 o 
 -14   2   7       21.30       21.59      6.54 o 
 -13   2   7       32.22       32.80      4.96 o 
 -12   2   7       16.98       12.94      3.63 o 
 -11   2   7        1.09        2.02      2.86 o 
 -10   2   7       12.76       13.84      3.32 o 
  -9   2   7        2.44       -0.08      2.66 o 
  -8   2   7      235.02      268.50      9.50 o 
  -7   2   7       38.17       42.01      4.30 o 
  -6   2   7       14.37       15.33      3.20 o 
  -5   2   7       28.04       28.49      3.83 o 
  -4   2   7        6.74       10.35      2.20 o 
  -3   2   7       10.01        6.05      2.31 o 
  -2   2   7       58.69       61.07      5.70 o 
  -1   2   7        6.52        5.91      1.88 o 
   0   2   7       25.15       25.00      3.56 o 
   1   2   7       25.57       22.23      4.31 o 
   2   2   7       31.17       35.56      5.08 o 
   3   2   7       51.03       54.44      6.11 o 
   4   2   7       33.47       34.83      5.40 o 
   5   2   7      316.38      325.10     14.95 o 
   6   2   7        7.99       -0.51      2.96 o 
   7   2   7       46.04       52.14      5.61 o 
   8   2   7        8.90        4.58      3.53 o 
   9   2   7        2.35        0.64      3.51 o 
  10   2   7        1.22       -3.21      3.69 o 
 -15   3   7        5.31       12.82      4.89 o 
 -14   3   7        2.69        0.72      3.52 o 
 -13   3   7        2.16        1.99      3.23 o 
 -12   3   7        9.91        4.35      3.26 o 
 -11   3   7        3.54        3.64      3.05 o 
 -10   3   7        5.78        1.94      2.89 o 
  -9   3   7       39.97       42.56      4.50 o 
  -8   3   7       31.25       43.91      4.50 o 
  -7   3   7       38.03       46.38      6.42 o 
  -6   3   7        4.35        2.17      2.68 o 
  -5   3   7       18.34       20.06      3.54 o 
  -4   3   7       78.47       82.73      5.61 o 
  -3   3   7       68.78       70.39      7.11 o 
  -2   3   7        5.30        1.13      2.92 o 
  -1   3   7       10.93        9.17      2.77 o 
   0   3   7        3.13        6.71      2.64 o 
   1   3   7       11.16       12.03      6.41 o 
   2   3   7        1.08        5.91      3.13 o 
   3   3   7       53.81       51.80      7.22 o 
   4   3   7      275.56      310.49     18.11 o 
   5   3   7       10.93        7.71      4.21 o 
   6   3   7       10.89        5.99      5.92 o 
   7   3   7       17.12       16.69      4.20 o 
   8   3   7       15.06       14.97      4.20 o 
   9   3   7        2.46        2.01      3.89 o 
 -15   4   7        2.72        5.74      4.82 o 
 -14   4   7        1.45        5.75      3.79 o 
 -13   4   7        7.92        4.90      3.53 o 
 -12   4   7       17.22       11.48      3.80 o 
 -11   4   7        5.03        3.53      3.13 o 
 -10   4   7       16.28        8.92      3.74 o 
  -9   4   7       28.61       32.95      4.32 o 
  -8   4   7        6.51        6.13      2.97 o 
  -7   4   7       82.94       85.34     13.70 o 
  -6   4   7        0.21       -0.30      3.31 o 
  -5   4   7       56.24       57.55      6.65 o 
  -4   4   7       61.52       55.16      4.73 o 
  -3   4   7       19.13       19.22      3.53 o 
  -2   4   7      167.98      166.66      7.20 o 
  -1   4   7       43.08       33.95      4.12 o 
   0   4   7       27.01       22.69      3.76 o 
   1   4   7      125.74      137.94     10.73 o 
   2   4   7      556.52      591.11     17.48 o 
   3   4   7       76.13       76.46      7.32 o 
   4   4   7       90.11       88.80      7.97 o 
   5   4   7       26.90       22.62      5.39 o 
   6   4   7        9.15        2.15      3.84 o 
   7   4   7        2.96       -0.62      3.59 o 
   8   4   7       41.49       45.69      7.21 o 
   9   4   7       11.23       14.68      4.41 o 
 -14   5   7        6.68        7.15      4.04 o 
 -13   5   7        1.64        5.02      3.65 o 
 -12   5   7       15.39       13.64      3.87 o 
 -11   5   7        0.00       -0.70      3.39 o 
 -10   5   7       18.11       13.69      4.72 o 
  -9   5   7       11.77       19.17      8.73 o 
  -8   5   7       60.46       60.19      6.92 o 
  -7   5   7       18.01       20.73      5.57 o 
  -6   5   7        4.96        4.85      4.75 o 
  -5   5   7       40.32       45.58      6.31 o 
  -4   5   7      140.10      160.17     23.77 o 
  -3   5   7        0.46       -2.52      2.70 o 
  -2   5   7       20.14       22.86      3.75 o 
  -1   5   7       23.32       21.41      4.45 o 
   0   5   7        0.18       -0.48      2.52 o 
   1   5   7        3.12        3.82      3.46 o 
   2   5   7       53.59       57.23      6.59 o 
   3   5   7        0.12       -2.02      3.24 o 
   4   5   7        0.42       -2.93      4.38 o 
   5   5   7        1.25        1.10      3.72 o 
   6   5   7        1.76        1.98      4.11 o 
   7   5   7       45.69       40.92      6.84 o 
   8   5   7       12.22        2.59      4.79 o 
   9   5   7        6.42        5.19      5.57 o 
 -14   6   7       67.25       53.46      8.05 o 
 -13   6   7        4.59       -0.88      4.23 o 
 -12   6   7        0.14       -3.23      7.42 o 
 -11   6   7       11.40        4.49      7.51 o 
 -10   6   7       34.08       26.73      6.14 o 
  -9   6   7        9.73        8.51      4.20 o 
  -8   6   7       16.56       17.81      5.21 o 
  -7   6   7       14.47       12.38      4.58 o 
  -6   6   7       42.38       47.58     10.45 o 
  -5   6   7       80.68       64.59     13.52 o 
  -4   6   7       74.66       61.82      9.40 o 
  -3   6   7       85.50       85.48      4.77 o 
  -2   6   7       92.93       89.53      5.53 o 
  -1   6   7       36.35       40.39      5.61 o 
   0   6   7        0.12        0.91      3.31 o 
   1   6   7       36.50       33.19      5.61 o 
   2   6   7       17.35       16.81      4.61 o 
   3   6   7        2.58       -0.27      3.84 o 
   4   6   7        2.35        0.96      3.95 o 
   5   6   7       11.01        6.17      4.26 o 
   6   6   7       16.55        3.16      9.17 o 
   7   6   7        2.39       -1.49      4.29 o 
   8   6   7       10.33        1.56      6.15 o 
 -13   7   7        9.11       15.09      5.91 o 
 -12   7   7       47.70       39.69      7.13 o 
 -11   7   7       28.70       27.61      6.12 o 
 -10   7   7        3.32        1.62      3.99 o 
  -9   7   7        2.07       -1.49      3.88 o 
  -8   7   7       15.44       12.48      7.33 o 
  -7   7   7       59.68       54.53     16.51 o 
  -6   7   7       34.13       41.85      6.58 o 
  -5   7   7       11.91       12.04     12.24 o 
  -4   7   7        9.55        8.65      4.73 o 
  -3   7   7       21.72       19.44      5.43 o 
  -2   7   7       55.16       58.54      5.50 o 
  -1   7   7      142.19      140.34      7.43 o 
   0   7   7       99.98      119.66      8.67 o 
   1   7   7        8.94        5.98      3.95 o 
   2   7   7        0.04       -5.08      3.39 o 
   3   7   7        0.00       -1.58      3.59 o 
   4   7   7       63.47       50.93      8.81 o 
   5   7   7        3.38        5.36      5.01 o 
   6   7   7        6.43        1.82      4.64 o 
   7   7   7        1.23       -1.35      4.00 o 
 -12   8   7        0.08       -0.64      6.75 o 
 -11   8   7        0.01        0.84      4.59 o 
 -10   8   7        2.07       12.12      6.09 o 
  -9   8   7        8.80       11.92      5.32 o 
  -8   8   7        6.73        0.58      4.15 o 
  -7   8   7        1.60        0.66      4.23 o 
  -6   8   7        2.43        6.40      4.46 o 
  -5   8   7        0.68        1.09      4.37 o 
  -4   8   7       31.25       27.37      5.08 o 
  -3   8   7       12.71        4.16      3.80 o 
  -2   8   7        0.97        1.47      2.74 o 
  -1   8   7      105.11      103.76      6.31 o 
   0   8   7        6.27       10.65      4.45 o 
   1   8   7       56.52       53.38      6.99 o 
   2   8   7       14.69       13.79      8.40 o 
   3   8   7        4.97        2.11      4.07 o 
   4   8   7        2.76        2.50      4.47 o 
   5   8   7       11.04        9.27      5.55 o 
   6   8   7        0.27        1.79      4.57 o 
 -10   9   7        9.31        5.18      5.05 o 
  -9   9   7        1.77        2.93      4.84 o 
  -8   9   7       13.49       18.60      5.79 o 
  -7   9   7       20.56       25.36      6.16 o 
  -6   9   7        9.94        9.75     13.32 o 
  -5   9   7       23.20       27.84      4.58 o 
  -4   9   7       46.98       49.99      6.44 o 
  -3   9   7       11.92       13.45      4.51 o 
  -2   9   7        3.26        3.66      4.10 o 
  -1   9   7        1.95       -0.23      3.18 o 
   0   9   7        6.33        3.98      3.52 o 
   1   9   7       23.63       23.15      8.24 o 
   2   9   7       31.35       18.22      5.53 o 
   3   9   7       14.69        7.95      4.79 o 
   4   9   7       51.26       48.67      9.27 o 
  -8  10   7        0.02       -1.13      4.48 o 
  -7  10   7       14.15        9.69      5.52 o 
  -6  10   7        1.60       -0.28      4.71 o 
  -5  10   7        0.28       -0.48      4.05 o 
  -4  10   7        0.73        0.55      4.35 o 
  -3  10   7       55.25       54.18      6.73 o 
  -2  10   7       10.36       11.02      4.90 o 
  -1  10   7        3.00        4.77      3.83 o 
   0  10   7       29.39       18.11      4.71 o 
   1  10   7       45.90       52.52      6.46 o 
   2  10   7        0.35       -6.12      4.08 o 
  -5  11   7        2.80       -2.28      5.14 o 
  -4  11   7       11.23       12.58      4.99 o 
  -3  11   7        3.07        5.00      4.55 o 
  -2  11   7        1.48       -1.71      5.31 o 
  -1  11   7        6.91       12.19      6.92 o 
 -14   0   8        0.99        1.57      6.89 o 
 -13   0   8        0.15        1.80      5.68 o 
 -12   0   8        0.53        6.62      6.08 o 
 -10   0   8        0.04        9.72      6.00 o 
  -9   0   8       79.55       66.49      9.35 o 
  -8   0   8        1.27        2.89      3.57 o 
  -7   0   8       25.91        7.15      3.90 o 
  -6   0   8        0.85        0.56      3.65 o 
  -5   0   8        0.40        4.29      9.37 o 
  -4   0   8      212.23      255.20      8.83 o 
  -3   0   8        3.35       -0.11      3.58 o 
  -2   0   8      116.30      143.50      6.73 o 
  -1   0   8        7.60       11.06      2.80 o 
   0   0   8      151.01      143.64     13.40 o 
   1   0   8       14.19       16.08      4.16 o 
   2   0   8       43.30       55.20      6.12 o 
   3   0   8       97.34      115.16     12.91 o 
   4   0   8       10.85        1.13      5.46 o 
   5   0   8       58.50       54.66     10.65 o 
   6   0   8       18.95       27.57      8.12 o 
   7   0   8        0.46        2.56      4.92 o 
   8   0   8       20.87       15.87      8.29 o 
 -14   1   8        4.57       -4.49      4.38 o 
 -13   1   8        6.24        2.37      4.50 o 
 -12   1   8       19.40       26.93      4.38 o 
 -11   1   8       16.30       11.91      4.32 o 
 -10   1   8       34.12       36.49      4.69 o 
  -9   1   8       62.50       64.57      5.43 o 
  -8   1   8        1.00        0.93      2.90 o 
  -7   1   8        5.31        2.96      3.00 o 
  -6   1   8       40.32       38.29      4.62 o 
  -5   1   8       42.54       37.95      5.73 o 
  -4   1   8        6.40       11.28      2.69 o 
  -3   1   8      144.51      154.73      7.02 o 
  -2   1   8       13.68       16.63      2.40 o 
  -1   1   8        0.05        1.37      2.50 o 
   0   1   8        0.00       -2.45      2.18 o 
   1   1   8        6.51        5.05      2.83 o 
   2   1   8       45.99       49.96      5.05 o 
   3   1   8      142.19      135.70      7.54 o 
   4   1   8      177.49      187.92     13.86 o 
   5   1   8       21.65       25.00      7.67 o 
   6   1   8       14.40       11.79      8.51 o 
   7   1   8        0.10       -3.42      5.87 o 
   8   1   8       10.24       14.68     12.04 o 
 -14   2   8        3.29        3.59      4.38 o 
 -13   2   8        0.97        4.65      3.63 o 
 -12   2   8        0.01       -2.56      2.95 o 
 -11   2   8        0.18       -3.54      2.82 o 
 -10   2   8       96.31       74.73      5.86 o 
  -9   2   8        4.92       -0.46      2.95 o 
  -8   2   8        7.02       11.02      3.66 o 
  -7   2   8       42.66       57.74      5.18 o 
  -6   2   8      275.24      314.94     10.04 o 
  -5   2   8       47.56       52.91      5.05 o 
  -4   2   8        1.30        2.45      2.83 o 
  -3   2   8        5.50        3.17      3.08 o 
  -2   2   8        9.67       16.62      3.82 o 
  -1   2   8       74.87       78.62      5.70 o 
   0   2   8       87.10       89.31      6.02 o 
   1   2   8        0.18        8.02      3.59 o 
   2   2   8        4.76        3.40      3.51 o 
   3   2   8       33.09       29.96      5.71 o 
   4   2   8       19.33       20.08      4.09 o 
   5   2   8        8.69        3.17      3.23 o 
   6   2   8        1.38       -2.07      3.03 o 
   7   2   8        0.75       -2.70      3.07 o 
   8   2   8        1.12        4.48      4.50 o 
 -14   3   8        1.75        7.76      4.10 o 
 -13   3   8        5.87       -0.04      3.57 o 
 -12   3   8        5.81        3.96      3.52 o 
 -11   3   8       24.90       18.68      4.19 o 
 -10   3   8       32.01       36.41      4.81 o 
  -9   3   8       46.35       40.39      4.98 o 
  -8   3   8        4.26        4.80      4.12 o 
  -7   3   8       18.74       28.09      5.31 o 
  -6   3   8        1.42       -0.40      3.38 o 
  -5   3   8        1.01        0.68      3.60 o 
  -4   3   8       40.03       46.93     11.93 o 
  -3   3   8        0.96       -2.71      2.59 o 
  -2   3   8       31.50       38.21      4.49 o 
  -1   3   8        6.58        7.62      2.85 o 
   0   3   8       26.75       27.62      5.02 o 
   1   3   8      181.18      193.90     17.70 o 
   2   3   8       14.45       11.81      4.43 o 
   3   3   8       41.12       47.65     15.20 o 
   4   3   8      172.82      195.08     16.13 o 
   5   3   8       35.51       44.56      6.86 o 
   6   3   8        1.48       -2.34      3.23 o 
   7   3   8        7.90        2.58      3.81 o 
 -13   4   8       11.96       10.54      4.08 o 
 -12   4   8        1.14        8.09      4.56 o 
 -11   4   8        1.06       -0.02      4.09 o 
 -10   4   8       47.34       46.06      9.35 o 
  -9   4   8       69.76       57.70      7.17 o 
  -8   4   8       22.38       20.30      7.07 o 
  -7   4   8        6.16       12.76      4.56 o 
  -6   4   8       10.58       11.20      5.34 o 
  -5   4   8       11.87        8.25      4.57 o 
  -4   4   8        8.42       15.14      4.91 o 
  -3   4   8       48.17       59.80      4.29 o 
  -2   4   8        3.79        1.83      2.79 o 
  -1   4   8       14.09       17.80      3.56 o 
   0   4   8      133.22      133.08     17.33 o 
   1   4   8       62.04       76.51      8.14 o 
   2   4   8        0.10       -0.29      5.61 o 
   3   4   8      117.89      131.89     11.67 o 
   4   4   8       48.16       38.05      6.51 o 
   5   4   8       18.62       13.41     10.38 o 
   6   4   8        5.85        1.66      4.65 o 
   7   4   8       22.21       27.69      5.21 o 
 -13   5   8        2.22        0.64      4.47 o 
 -12   5   8        5.45        5.67      4.59 o 
 -11   5   8       11.82        8.13      4.69 o 
 -10   5   8        8.50       10.50      4.88 o 
  -9   5   8        3.86        1.40      4.61 o 
  -8   5   8       13.26        2.96      4.52 o 
  -7   5   8       15.14       15.58      6.28 o 
  -6   5   8       83.65       93.14      8.79 o 
  -5   5   8       18.20       20.96      6.10 o 
  -4   5   8       36.65       48.03      7.08 o 
  -3   5   8        7.93        5.36      3.38 o 
  -2   5   8      147.96      161.25      7.49 o 
  -1   5   8        9.53        7.05      3.36 o 
   0   5   8       12.01        1.80      3.60 o 
   1   5   8       12.40       14.54      4.66 o 
   2   5   8       96.87       82.87      8.10 o 
   3   5   8       14.45        6.52      4.96 o 
   4   5   8        0.35       -4.21      3.91 o 
   5   5   8        4.85        2.08      4.38 o 
   6   5   8        1.42       -1.28      7.29 o 
 -12   6   8        2.66        8.87      5.21 o 
 -11   6   8        8.54       10.08      4.90 o 
 -10   6   8        3.33        0.89      5.26 o 
  -9   6   8        1.55       -0.19      4.08 o 
  -8   6   8        5.52        2.30      5.30 o 
  -7   6   8       14.06       10.79      5.07 o 
  -6   6   8       57.50       66.98      8.04 o 
  -5   6   8       65.80       69.75     13.43 o 
  -4   6   8       37.40       23.70      6.08 o 
  -3   6   8       97.80      112.11      7.86 o 
  -2   6   8       84.90       95.00     12.92 o 
  -1   6   8        0.45        5.17      3.20 o 
   0   6   8        1.03       -1.05      3.65 o 
   1   6   8       18.24       16.00      4.86 o 
   2   6   8        3.70        0.58      4.99 o 
   3   6   8        2.99        2.12      4.05 o 
   4   6   8       66.24       68.34      8.22 o 
   5   6   8        6.91        1.12      4.66 o 
 -11   7   8        3.00        3.78      4.79 o 
 -10   7   8        6.35        3.77      4.64 o 
  -9   7   8       14.82       13.07      5.56 o 
  -8   7   8        3.50        3.69      6.75 o 
  -7   7   8        4.61        7.62      5.05 o 
  -6   7   8        2.28       -0.98      4.60 o 
  -5   7   8       11.21       18.98      7.08 o 
  -4   7   8        0.13        3.14      4.50 o 
  -3   7   8        0.00        2.82      3.61 o 
  -2   7   8       40.21       45.31      5.90 o 
  -1   7   8       61.17       61.40      5.43 o 
   0   7   8        3.77        5.31      6.42 o 
   1   7   8        0.05        1.15      4.20 o 
   2   7   8       15.63        6.31      4.52 o 
   3   7   8        1.47        3.11      5.78 o 
   4   7   8        4.31       -0.55      8.47 o 
  -9   8   8        3.76        7.06      5.16 o 
  -8   8   8        0.15       -4.56      3.98 o 
  -7   8   8        0.22       -4.44      6.51 o 
  -6   8   8        3.55        4.27      8.88 o 
  -5   8   8        5.66        7.29      3.71 o 
  -4   8   8       43.73       45.74      6.09 o 
  -3   8   8       35.49       38.92      5.86 o 
  -2   8   8       14.64       20.21      4.94 o 
  -1   8   8       32.87       43.97      5.88 o 
   0   8   8        0.05       -1.25      3.44 o 
   1   8   8       15.79        8.43      4.81 o 
   2   8   8        1.50       -0.08      4.42 o 
   3   8   8        2.01        4.50      4.87 o 
  -7   9   8       10.70        7.22      5.28 o 
  -6   9   8        1.48        3.16      5.00 o 
  -5   9   8        2.61        0.43      5.43 o 
  -4   9   8       18.10        5.57      5.60 o 
  -3   9   8        0.17        8.26      4.47 o 
  -2   9   8       12.53       11.38      4.86 o 
  -1   9   8        0.02        0.63      5.19 o 
   0   9   8        2.38        0.28      3.78 o 
   1   9   8        4.66        1.53      3.94 o 
 -12   1   9        8.27       -1.56      4.55 o 
 -11   1   9        0.04       -0.59      4.41 o 
 -10   1   9        1.18        4.01      4.51 o 
  -9   1   9       12.01        5.67      4.59 o 
  -8   1   9       40.53       32.13      4.86 o 
  -7   1   9       45.20       41.98      5.99 o 
  -6   1   9       27.01       27.61      4.65 o 
  -5   1   9        0.11       -3.76      3.93 o 
  -4   1   9       10.25        4.50      4.46 o 
  -3   1   9        0.54        1.41      2.34 o 
  -2   1   9        6.42       12.62      3.37 o 
  -1   1   9        5.13        2.09      2.28 o 
   0   1   9        1.39       -0.01      2.70 o 
   1   1   9        6.94        7.98      4.00 o 
   2   1   9        1.66        2.28      3.89 o 
   3   1   9       18.53        5.21      7.81 o 
   4   1   9       14.76       10.24      4.86 o 
   5   1   9        3.74        0.44      3.91 o 
 -12   2   9        7.84        8.92      3.86 o 
 -11   2   9       30.41       28.38      4.88 o 
 -10   2   9        2.53       -4.07      3.18 o 
  -9   2   9        0.49        3.07      4.31 o 
  -8   2   9        7.73        4.16      4.22 o 
  -7   2   9        0.93        7.61      4.41 o 
  -6   2   9       20.34       23.94      5.60 o 
  -5   2   9        0.08       -2.26      6.88 o 
  -4   2   9        4.23        3.87      4.53 o 
  -3   2   9        2.30        0.09      2.42 o 
  -2   2   9       41.89       51.34      5.30 o 
  -1   2   9        0.12       -2.06      3.49 o 
   0   2   9        1.13       -1.02      3.35 o 
   1   2   9        5.59        4.49      3.97 o 
   2   2   9       10.83       11.14      3.77 o 
   3   2   9       40.08       44.76      8.04 o 
   4   2   9       10.49        8.82      5.31 o 
   5   2   9        3.85        5.22      4.51 o 
 -12   3   9        1.12        2.90      4.49 o 
 -11   3   9       29.11       40.85     10.74 o 
 -10   3   9        4.28        0.18      4.17 o 
  -9   3   9        0.00       -4.74      3.96 o 
  -8   3   9       14.71        9.35      4.90 o 
  -7   3   9       27.88       27.40      5.75 o 
  -6   3   9        1.59        3.63      4.50 o 
  -5   3   9        1.24        0.81      4.12 o 
  -4   3   9        6.60        1.35      4.40 o 
  -3   3   9        0.10       -0.27      2.78 o 
  -2   3   9        7.21        4.32      3.13 o 
  -1   3   9       96.93       91.90      8.27 o 
   0   3   9      142.78      156.62     10.08 o 
   1   3   9       33.90       21.13      5.26 o 
   2   3   9       72.97       83.01      8.42 o 
   3   3   9        0.13       -1.82      4.02 o 
   4   3   9        7.52        5.39      3.65 o 
 -11   4   9       24.41       22.70      8.44 o 
 -10   4   9       54.13       51.12      9.09 o 
  -9   4   9       29.07       19.70      6.51 o 
  -8   4   9       15.07       12.98      5.33 o 
  -7   4   9       36.24       35.99      6.81 o 
  -6   4   9        9.14        5.44      7.44 o 
  -5   4   9        0.16       -5.38      4.18 o 
  -4   4   9       28.12       32.87      5.11 o 
  -3   4   9       20.20       21.37      4.58 o 
  -2   4   9       12.17       14.14      3.49 o 
  -1   4   9       23.19       29.55      4.67 o 
   0   4   9        0.14        3.47      3.96 o 
   1   4   9       28.48       33.71      6.20 o 
   2   4   9       13.81       10.57      4.95 o 
   3   4   9       10.83       16.05     11.12 o 
   4   4   9       26.11       27.50      6.59 o 
 -10   5   9       12.15       17.86      5.62 o 
  -9   5   9       21.54       15.60      5.75 o 
  -8   5   9        0.59       -1.61      4.58 o 
  -7   5   9        1.24        3.28      4.72 o 
  -6   5   9       12.53        6.54      4.93 o 
  -5   5   9       33.90       40.58      7.55 o 
  -4   5   9       15.68       13.96      4.18 o 
  -3   5   9        0.10        0.96      3.90 o 
  -2   5   9       18.09       19.13      4.72 o 
  -1   5   9       11.18        8.37      3.55 o 
   0   5   9       15.32       15.25      7.21 o 
   1   5   9        0.00        0.43      4.28 o 
   2   5   9        4.42        1.55      4.33 o 
   3   5   9        0.15        1.34      7.10 o 
  -9   6   9        1.39        5.00      4.71 o 
  -8   6   9        0.13        2.18      4.98 o 
  -7   6   9        0.45        4.62      4.92 o 
  -6   6   9        3.26        1.33      5.09 o 
  -5   6   9        3.13        3.09      5.13 o 
  -4   6   9        8.96        0.94      4.64 o 
  -3   6   9       65.48       94.57      8.48 o 
  -2   6   9       69.19       76.98      7.44 o 
  -1   6   9       30.31       19.92      4.61 o 
   0   6   9        7.59        3.28      4.46 o 
   1   6   9        6.63       -3.41      4.22 o 
   2   6   9        0.34       -5.61      7.14 o 
  -7   7   9        0.05        5.14      5.05 o 
  -6   7   9        3.28       -1.05      4.58 o 
  -5   7   9        4.49        4.85      4.07 o 
  -4   7   9        0.14       -0.73      4.04 o 
  -3   7   9       47.71       51.64      9.35 o 
  -2   7   9        0.15        1.31      4.24 o 
  -1   7   9        6.86        6.98      5.47 o 
   0   7   9       30.08       33.40      6.56 o 
  -9   0  10        1.19        4.70      7.70 o 
  -8   0  10        0.71       11.71      7.28 o 
  -7   0  10        6.94        8.76      7.33 o 
  -3   0  10        5.03        1.80      5.66 o 
  -2   0  10        8.91        1.65      6.15 o 
  -1   0  10       20.75       26.49      8.31 o 
   0   0  10       19.37       29.42      8.59 o 
   1   0  10       22.09       18.52      7.99 o 
  -9   1  10       22.34       13.13      8.07 o 
  -8   1  10        3.92        5.80      6.64 o 
  -7   1  10        0.69        7.13      7.80 o 
  -6   1  10       28.93       28.80      9.00 o 
  -5   1  10        1.28       -2.12      4.75 o 
  -4   1  10        2.92        0.62      3.19 o 
  -3   1  10        0.30        1.06      4.11 o 
  -2   1  10        1.39        3.15      3.75 o 
  -1   1  10       12.35        7.37      4.65 o 
   0   1  10       29.29       29.12      5.80 o 
   1   1  10        0.40        0.54      3.56 o 
  -9   2  10        3.86        6.12      7.55 o 
  -8   2  10        6.07       11.01      5.46 o 
  -7   2  10        3.23        1.31      4.76 o 
  -6   2  10        2.58        1.19      5.02 o 
  -5   2  10        3.17        5.57      5.12 o 
  -4   2  10       27.54       33.28      6.93 o 
  -3   2  10        1.95        2.32      3.36 o 
  -2   2  10        6.82        6.80      3.43 o 
  -1   2  10        2.86       -2.05      3.19 o 
   0   2  10        0.05       -5.57      3.71 o 
  -8   3  10        3.11       -1.58      6.64 o 
  -7   3  10        3.57        1.82      4.82 o 
  -6   3  10        4.48        3.14      5.80 o 
  -5   3  10        3.36       11.82      5.42 o 
  -4   3  10       15.56       14.08      4.01 o 
  -3   3  10        0.50       -0.61      3.36 o 
  -2   3  10        4.27        8.37      3.79 o 
  -1   3  10        7.47       12.83      6.11 o 
   0   3  10        1.00       -0.48      3.95 o 
  -7   4  10        0.65        6.39      5.73 o 
  -6   4  10        4.86        2.59      5.03 o 
  -5   4  10       14.21       14.32      4.49 o 
  -4   4  10       44.21       58.58      6.50 o 
  -3   4  10        7.92       17.24      4.49 o 
  -2   4  10        4.44        4.33      4.28 o 
                                                 
